# Supplementary material for: Differential effects of speech situations on mothers’ and fathers’ infant-directed and dog-directed speech: An acoustic analysis
Source: Sci Rep. 2017 Oct 23;7:13739. doi: 10.1038/s41598-017-13883-2 (PMC5653764; doi:10.1038/s41598-017-13883-2)
Supplement: Supplementary file 2 — Supplementary Dataset [file 41598_2017_13883_MOESM2_ESM.xlsx]

## Sheet: Munka1
id	family id	role	age (year)	infant gender	infant age (month)	dog breed	dog sex	dog age (year)
1	1	Mother	30	female	6.5	golden	kan	4
2	1	Father
3	2	Mother	30	female	7.5	beagle	kan	6
4	2	Father	40
5	3	Mother			18	spaniel
6	3	Father
7	4	Mother	32	female	3	havanese	kan	1.5
8	4	Father
9	5	Mother		male	30	golden
10	6	Mother	37	female	26	larador	szuka	6
11	6	Father	40
12	7	Mother		male	20	spaniel
13	7	Father
14	8	Mother	36	male	3	mixed	szuka	2
15	8	Father	35			smallsize mixed
16	9	Mother	37	female	16	golden	kan	4
17	9	Father	46
18	10	Mother	40	male	22	mixed	kan	12
19	10	Father
20	11	Mother	30	male	15	vizsla	szuka	10+
21	11	Father	31
22	12	Mother		female	18	west highland white terrier	szuka	6
23	13	Mother	35	male	4	mixed	kan	4
24	13	Father	46			smallsize mixed
25	14	Mother		male	30	mixed	szuka	8
26	14	Father				smallsize mixed
27	15	Mother	28	male	5	labrador	szuka	4.5
28	15	Father	34
29	16	Mother	33	male	22	jack russel terrier	szuka	6
30	16	Father	33
31	17	Mother	29	male	18	american staffordshire terrier	kan	5
32	17	Father	33
33	18	Mother	27	male	18	labrador	kan	5 hó
34	19	Mother	39	male	16	labrador	szuka	12
35	19	Father	43
36	20	Mother		female	30	dogo argentino	szuka	9 év
37	20	Father
38	21	Mother	37	male	24	labrador	szuka	4
39	21	Father	41

## Sheet: free speech
situation	ID	family ID	role	condition	infant age	f0 mean	f0 range
1	1	1	F	AD	1	3.52233	1.84189
1	1	1	F	AD	1	3.58098	0.903667
1	1	1	F	AD	1	4.17773	0.523239
1	1	1	F	AD	1	3.52944	1.27022
1	1	1	F	AD	1	3.63086	0.764699
1	1	1	F	AD	1	3.39017	0.577344
1	1	1	F	AD	1	3.60209	1.2999
1	1	1	F	AD	1	3.43778	0.456613
1	1	1	F	AD	1	3.51008	1.06123
1	1	1	F	AD	1	2.74135	0.42165
1	1	1	F	AD	1	3.89714	1.72674
1	1	1	F	AD	1	3.66832	0.593401
1	1	1	F	AD	1	3.60508	1.00371
1	1	1	F	AD	1	3.34298	0.727427
1	1	1	F	AD	1	3.4426	1.28852
1	1	1	F	AD	1	3.38069	0.428949
1	1	1	F	AD	1	3.96723	0.355666
1	1	1	F	AD	1	3.43169	0.560536
1	1	1	F	AD	1	6.90686	0.23301
1	1	1	F	AD	1	3.45666	1.00453
1	1	1	F	AD	1	2.61107	0.420265
1	1	1	F	AD	1	2.6605	0.327273
1	1	1	F	AD	1	3.60178	0.522645
1	1	1	F	AD	1	3.59176	0.982772
1	1	1	F	AD	1	3.66902	1.15684
1	1	1	F	AD	1	3.45895	0.873445
1	1	1	F	AD	1	3.56572	0.71545
1	1	1	F	AD	1	3.60983	0.441142
1	1	1	F	AD	1	3.50654	0.632865
1	1	1	F	AD	1	3.49168	0.294561
1	1	1	F	AD	1	4.14562	0.641914
1	1	1	F	AD	1	3.49147	0.885748
1	1	1	F	AD	1	3.09955	0.44495
1	1	1	F	AD	1	2.80988	1.07661
1	1	1	F	AD	1	4.97915	4.24583
1	1	1	F	AD	1	5.93066	0.981271
1	1	1	F	AD	1	4.02437	0.441514
1	1	1	F	AD	1	3.77494	0.588961
1	3	2	F	AD	1	4.79455	1.5712
1	3	2	F	AD	1	4.12779	2.18154
1	3	2	F	AD	1	3.24561	1.17507
1	3	2	F	AD	1	3.14871	0.845906
1	3	2	F	AD	1	3.08022	0.477258
1	3	2	F	AD	1	3.24596	1.57345
1	3	2	F	AD	1	2.88678	0.50145
1	3	2	F	AD	1	2.91139	0.746432
1	3	2	F	AD	1	3.77181	0.771638
1	3	2	F	AD	1	3.04523	1.14985
1	3	2	F	AD	1	2.78068	1.49838
1	3	2	F	AD	1	4.68764	1.63103
1	3	2	F	AD	1	3.47453	0.748602
1	3	2	F	AD	1	3.52762	0.245611
1	3	2	F	AD	1	2.90135	1.32839
1	3	2	F	AD	1	3.31426	0.585675
1	3	2	F	AD	1	3.4356	0.851431
1	3	2	F	AD	1	3.42107	0.815592
1	3	2	F	AD	1	3.46758	2.37076
1	3	2	F	AD	1	2.91332	0.432604
1	3	2	F	AD	1	3.44187	1.29227
1	3	2	F	AD	1	2.85012	1.32786
1	3	2	F	AD	1	2.99605	0.971568
1	3	2	F	AD	1	2.75134	0.120383
1	3	2	F	AD	1	3.28829	0.79105
1	3	2	F	AD	1	2.94977	0.0590137
1	3	2	F	AD	1	3.33789	0.883425
1	3	2	F	AD	1	3.3847	0.384121
1	3	2	F	AD	1	3.14023	1.01349
1	3	2	F	AD	1	3.0722	0.460314
1	3	2	F	AD	1	3.02603	0.317812
1	3	2	F	AD	1	2.97556	0.299846
1	3	2	F	AD	1	3.07012	1.03431
1	3	2	F	AD	1	3.60519	0.603137
1	3	2	F	AD	1	4.69702	0.727642
1	3	2	F	AD	1	4.3317	4.04939
1	3	2	F	AD	1	3.14436	1.01972
1	3	2	F	AD	1	3.07493	0.603644
1	3	2	F	AD	1	2.973	1.04873
1	3	2	F	AD	1	4.79069	1.6901
1	3	2	F	AD	1	3.51176	1.78091
1	3	2	F	AD	1	2.77102	0.577024
1	3	2	F	AD	1	3.08776	0.165976
1	3	2	F	AD	1	4.56662	0.62431
1	3	2	F	AD	1	4.46896	1.27296
1	3	2	F	AD	1	4.28567	1.70186
1	3	2	F	AD	1	3.44297	0.604859
1	3	2	F	AD	1	3.39545	1.90397
1	3	2	F	AD	1	3.07981	0.893627
1	3	2	F	AD	1	2.93382	0.780433
1	3	2	F	AD	1	3.04571	0.604134
1	3	2	F	AD	1	3.09878	0.710497
1	3	2	F	AD	1	3.01408	0.626437
1	3	2	F	AD	1	3.10981	0.598358
1	3	2	F	AD	1	2.82838	0.196754
1	3	2	F	AD	1	3.15957	0.30442
1	3	2	F	AD	1	3.00453	0.884663
1	3	2	F	AD	1	3.09435	0.46204
1	3	2	F	AD	1	4.03863	1.42455
1	3	2	F	AD	1	3.95372	0.233699
1	3	2	F	AD	1	3.3729	2.08893
1	3	2	F	AD	1	2.82071	0.639576
1	3	2	F	AD	1	2.94079	0.421479
1	3	2	F	AD	1	3.34779	1.6106
1	3	2	F	AD	1	2.98366	0.462268
1	3	2	F	AD	1	2.89158	0.869183
1	3	2	F	AD	1	2.97776	0.644397
1	3	2	F	AD	1	4.16514	0.864568
1	3	2	F	AD	1	3.20913	0.719449
1	3	2	F	AD	1	4.08512	1.24472
1	3	2	F	AD	1	3.26122	1.85055
1	3	2	F	AD	1	2.86307	0.324057
1	3	2	F	AD	1	2.80807	0.244342
1	3	2	F	AD	1	2.96918	0.397604
1	3	2	F	AD	1	2.96557	0.412166
1	3	2	F	AD	1	3.28221	1.13813
1	3	2	F	AD	1	2.95095	1.28161
1	3	2	F	AD	1	2.80478	0.788709
1	3	2	F	AD	1	2.71024	0.653059
1	3	2	F	AD	1	3.68332	1.11405
1	3	2	F	AD	1	3.34973	1.14196
1	3	2	F	AD	1	3.34355	1.64176
1	3	2	F	AD	1	3.77186	1.73529
1	3	2	F	AD	1	3.6845	0.311479
1	3	2	F	AD	1	3.77113	1.21583
1	3	2	F	AD	1	3.60552	0.910077
1	3	2	F	AD	1	4.16193	0.955774
1	3	2	F	AD	1	3.5929	0.631028
1	3	2	F	AD	1	4.23697	0.465877
1	3	2	F	AD	1	3.79398	1.39444
1	3	2	F	AD	1	3.2709	0.924766
1	3	2	F	AD	1	3.40773	0.66925
1	3	2	F	AD	1	3.43764	0.553396
1	3	2	F	AD	1	3.94295	2.34137
1	3	2	F	AD	1	3.14414	1.06984
1	3	2	F	AD	1	3.82769	0.40227
1	3	2	F	AD	1	3.45925	1.08555
1	3	2	F	AD	1	3.06923	0.913556
1	3	2	F	AD	1	3.24483	1.80051
1	3	2	F	AD	1	3.02973	0.454943
1	3	2	F	AD	1	2.95295	0.298506
1	3	2	F	AD	1	2.93178	0.937631
1	3	2	F	AD	1	2.73295	0.21892
1	3	2	F	AD	1	2.90163	0.182109
1	3	2	F	AD	1	2.88435	0.863297
1	3	2	F	AD	1	2.8806	0.65702
1	3	2	F	AD	1	2.95279	0.636826
1	3	2	F	AD	1	3.82047	0.569044
1	3	2	F	AD	1	3.12354	1.17671
1	3	2	F	AD	1	3.16905	0.918974
1	3	2	F	AD	1	3.22929	1.13742
1	3	2	F	AD	1	3.68402	1.92846
1	3	2	F	AD	1	2.94438	0.720051
1	3	2	F	AD	1	2.92285	0.707934
1	3	2	F	AD	1	2.70361	0.435416
1	3	2	F	AD	1	4.04164	0.912216
1	3	2	F	AD	1	3.29198	1.22847
1	3	2	F	AD	1	2.77516	1.121
1	3	2	F	AD	1	2.9414	0.514292
1	3	2	F	AD	1	2.77155	0.41606
1	5	3	F	AD	2	5.24629	0.806521
1	5	3	F	AD	2	3.4804	0.895857
1	5	3	F	AD	2	3.28392	0.339424
1	5	3	F	AD	2	3.68633	0.367441
1	5	3	F	AD	2	3.47149	0.846325
1	5	3	F	AD	2	3.60497	1.03098
1	5	3	F	AD	2	3.22624	0.166841
1	5	3	F	AD	2	3.17932	0.966309
1	5	3	F	AD	2	3.1116	0.542174
1	5	3	F	AD	2	3.31754	0.781807
1	5	3	F	AD	2	3.19413	0.864658
1	5	3	F	AD	2	3.59596	0.92493
1	5	3	F	AD	2	4.45155	0.643892
1	5	3	F	AD	2	3.31988	1.02434
1	5	3	F	AD	2	3.3097	1.2449
1	5	3	F	AD	2	3.61605	0.847793
1	5	3	F	AD	2	3.06605	1.05373
1	5	3	F	AD	2	4.71489	7.73458
1	5	3	F	AD	2	3.38438	0.783358
1	5	3	F	AD	2	3.5597	1.83164
1	5	3	F	AD	2	3.11457	0.85788
1	5	3	F	AD	2	2.99575	0.228895
1	5	3	F	AD	2	8.06735	6.87352
1	5	3	F	AD	2	10.2257	0.755239
1	5	3	F	AD	2	3.92836	1.22059
1	5	3	F	AD	2	4.57355	0.333454
1	5	3	F	AD	2	3.68183	0.963352
1	5	3	F	AD	2	4.03902	0.605352
1	5	3	F	AD	2	4.33956	1.4396
1	5	3	F	AD	2	4.38242	0.486076
1	5	3	F	AD	2	3.33667	0.763956
1	5	3	F	AD	2	3.32613	1.24019
1	5	3	F	AD	2	3.14947	0.414666
1	5	3	F	AD	2	3.3396	0.525917
1	5	3	F	AD	2	3.36325	0.570209
1	5	3	F	AD	2	3.35393	0.727873
1	5	3	F	AD	2	3.28339	1.21764
1	5	3	F	AD	2	3.15222	0.900638
1	5	3	F	AD	2	3.14323	0.205663
1	5	3	F	AD	2	3.22598	0.484343
1	5	3	F	AD	2	5.01479	6.60893
1	5	3	F	AD	2	3.18181	1.07505
1	5	3	F	AD	2	2.97193	0.270973
1	5	3	F	AD	2	2.95732	0.709927
1	5	3	F	AD	2	2.94925	0.841791
1	5	3	F	AD	2	3.17085	0.665439
1	5	3	F	AD	2	3.05253	0.28016
1	5	3	F	AD	2	3.04997	0.560877
1	5	3	F	AD	2	2.98011	0.292865
1	5	3	F	AD	2	3.0528	0.47874
1	5	3	F	AD	2	2.96455	0.454251
1	5	3	F	AD	2	3.05084	0.738715
1	5	3	F	AD	2	3.24617	0.339411
1	5	3	F	AD	2	3.21345	0.881971
1	5	3	F	AD	2	3.118	0.704657
1	5	3	F	AD	2	3.04628	0.268468
1	5	3	F	AD	2	3.11345	0.656863
1	5	3	F	AD	2	3.02669	0.480952
1	5	3	F	AD	2	3.08553	0.459716
1	5	3	F	AD	2	3.07372	0.53723
1	5	3	F	AD	2	3.19226	0.448683
1	5	3	F	AD	2	3.22078	0.788291
1	5	3	F	AD	2	2.9625	0.406303
1	5	3	F	AD	2	3.00248	0.682894
1	5	3	F	AD	2	2.96704	0.146951
1	5	3	F	AD	2	3.08347	0.297589
1	5	3	F	AD	2	2.99604	0.495999
1	5	3	F	AD	2	3.0256	0.0754228
1	5	3	F	AD	2	2.95401	0.143558
1	5	3	F	AD	2	3.0658	0.453483
1	7	4	F	AD	1	4.01624	1.78665
1	7	4	F	AD	1	3.99182	1.30033
1	7	4	F	AD	1	3.90426	0.828364
1	7	4	F	AD	1	3.86968	1.03102
1	7	4	F	AD	1	4.34948	0.390558
1	7	4	F	AD	1	3.92088	0.161481
1	7	4	F	AD	1	4.06968	0.869652
1	7	4	F	AD	1	4.42259	1.8088
1	7	4	F	AD	1	3.77772	1.61056
1	7	4	F	AD	1	3.747	0.957388
1	7	4	F	AD	1	3.89176	0.602672
1	7	4	F	AD	1	4.31198	1.06165
1	7	4	F	AD	1	3.87413	1.06576
1	7	4	F	AD	1	3.88363	0.225025
1	7	4	F	AD	1	3.88999	0.941295
1	7	4	F	AD	1	4.19671	1.32173
1	7	4	F	AD	1	4.01269	1.19457
1	7	4	F	AD	1	3.82186	0.884883
1	7	4	F	AD	1	4.05897	1.99158
1	7	4	F	AD	1	3.80052	0.998361
1	7	4	F	AD	1	4.02673	1.0643
1	7	4	F	AD	1	4.33628	1.64814
1	7	4	F	AD	1	4.0701	1.35325
1	7	4	F	AD	1	3.74182	0.73193
1	7	4	F	AD	1	3.77819	0.575728
1	7	4	F	AD	1	4.1038	1.65602
1	7	4	F	AD	1	3.88572	0.597303
1	7	4	F	AD	1	3.91461	1.30002
1	7	4	F	AD	1	3.73731	0.734261
1	7	4	F	AD	1	3.75959	0.789914
1	7	4	F	AD	1	3.75918	0.602165
1	7	4	F	AD	1	3.95209	1.49582
1	7	4	F	AD	1	3.84486	0.438374
1	7	4	F	AD	1	3.83506	1.29864
1	7	4	F	AD	1	3.87701	0.801864
1	7	4	F	AD	1	4.25963	0.597884
1	7	4	F	AD	1	3.86781	0.696666
1	7	4	F	AD	1	4.07479	1.25509
1	7	4	F	AD	1	4.19687	1.04554
1	7	4	F	AD	1	4.75052	1.23712
1	7	4	F	AD	1	4.0862	0.673698
1	7	4	F	AD	1	3.9206	0.541016
1	7	4	F	AD	1	3.80943	1.28105
1	7	4	F	AD	1	3.86928	0.751348
1	7	4	F	AD	1	3.83501	0.914196
1	7	4	F	AD	1	4.09019	1.67684
1	10	6	F	AD	3	3.66076	0.841702
1	10	6	F	AD	3	4.82515	0.942761
1	10	6	F	AD	3	9.28797	0.698305
1	10	6	F	AD	3
1	10	6	F	AD	3	2.97771	0.3021
1	10	6	F	AD	3	3.229	0.752989
1	10	6	F	AD	3	3.35366	0.550901
1	10	6	F	AD	3	3.26933	0.197674
1	10	6	F	AD	3	3.33418	0.68569
1	10	6	F	AD	3	3.16986	0.624095
1	10	6	F	AD	3	3.38672	1.0286
1	10	6	F	AD	3	3.48582	1.30983
1	10	6	F	AD	3	4.29133	0.0758846
1	10	6	F	AD	3	4.84081	7.81515
1	10	6	F	AD	3	3.34216	0.391262
1	10	6	F	AD	3	3.48228	0.795322
1	10	6	F	AD	3	3.1407	0.539541
1	10	6	F	AD	3	3.18271	1.33502
1	10	6	F	AD	3	3.1136	0.562303
1	10	6	F	AD	3	3.22831	0.138762
1	10	6	F	AD	3	3.22395	0.473293
1	10	6	F	AD	3	3.27214	0.547617
1	10	6	F	AD	3	3.19328	0.699559
1	10	6	F	AD	3	9.37353	7.08626
1	10	6	F	AD	3	3.91568	1.95279
1	10	6	F	AD	3	3.28006	0.709657
1	10	6	F	AD	3	3.19603	0.297359
1	10	6	F	AD	3	3.03649	0.594559
1	10	6	F	AD	3	2.94997	0.226435
1	10	6	F	AD	3	3.52733	0.667376
1	10	6	F	AD	3	3.92562	0.841936
1	10	6	F	AD	3	3.26886	1.65776
1	10	6	F	AD	3	3.39192	0.357926
1	10	6	F	AD	3	3.31986	1.36851
1	10	6	F	AD	3	3.03249	0.784127
1	10	6	F	AD	3	3.21176	0.260608
1	10	6	F	AD	3	3.1477	0.451734
1	12	7	F	AD	3	4.28248	1.35658
1	12	7	F	AD	3	4.40348	0.883476
1	12	7	F	AD	3	3.53397	1.00859
1	12	7	F	AD	3	3.78403	0.526966
1	12	7	F	AD	3	3.81551	0.508301
1	12	7	F	AD	3	3.90943	0.453713
1	12	7	F	AD	3	3.2833	0.838255
1	12	7	F	AD	3	3.49566	0.92049
1	12	7	F	AD	3	3.01813	0.603923
1	12	7	F	AD	3	3.23414	0.408562
1	12	7	F	AD	3	4.15889	0.238523
1	12	7	F	AD	3	4.75621	1.85329
1	12	7	F	AD	3	3.94057	0.241781
1	12	7	F	AD	3	3.27292	1.41961
1	12	7	F	AD	3	3.18144	1.12391
1	12	7	F	AD	3	5.44704	5.38158
1	12	7	F	AD	3	3.11023	1.22408
1	12	7	F	AD	3	4.08047	0.398105
1	12	7	F	AD	3	3.3892	1.11126
1	12	7	F	AD	3	3.02307	1.22301
1	12	7	F	AD	3	3.89139	1.3838
1	12	7	F	AD	3	3.22779	0.306677
1	12	7	F	AD	3	3.31757	0.38933
1	12	7	F	AD	3	3.10628	0.899211
1	12	7	F	AD	3	3.05445	1.022
1	12	7	F	AD	3	8.25197	7.98777
1	12	7	F	AD	3	2.80382	0.488614
1	12	7	F	AD	3	2.85651	0.199258
1	12	7	F	AD	3	3.04871	0.507515
1	12	7	F	AD	3	2.89536	0.544112
1	12	7	F	AD	3	2.79414	0.23852
1	12	7	F	AD	3	3.34666	1.93029
1	12	7	F	AD	3	3.11733	0.501368
1	12	7	F	AD	3	3.77029	0.441366
1	12	7	F	AD	3	5.11821	0.502931
1	12	7	F	AD	3	2.67826	0.0767868
1	12	7	F	AD	3	5.42191	3.06954
1	12	7	F	AD	3	4.59469	0.405094
1	12	7	F	AD	3	4.58054	1.30537
1	12	7	F	AD	3	3.83592	1.32659
1	12	7	F	AD	3	3.63623	0.404025
1	12	7	F	AD	3	3.00449	0.312137
1	12	7	F	AD	3	3.88367	0.443442
1	12	7	F	AD	3	3.70809	0.415371
1	12	7	F	AD	3	3.27891	1.42022
1	12	7	F	AD	3	3.1273	1.26356
1	12	7	F	AD	3	3.12362	0.456377
1	12	7	F	AD	3	3.19322	0.823742
1	12	7	F	AD	3	3.31331	4.40235
1	12	7	F	AD	3	3.85624	0.562497
1	12	7	F	AD	3	3.45488	0.681816
1	12	7	F	AD	3	3.52545	0.496198
1	12	7	F	AD	3	4.33173	0.481444
1	12	7	F	AD	3	3.71839	1.09019
1	12	7	F	AD	3	3.27561	1.30741
1	12	7	F	AD	3	3.20508	0.975667
1	12	7	F	AD	3	2.95847	0.685614
1	12	7	F	AD	3	3.29424	0.657271
1	12	7	F	AD	3	3.73599	1.18864
1	12	7	F	AD	3	3.37336	1.24466
1	12	7	F	AD	3	3.09181	0.440846
1	12	7	F	AD	3	3.56051	0.568088
1	12	7	F	AD	3	3.18139	0.985864
1	12	7	F	AD	3	3.10363	0.507878
1	12	7	F	AD	3	3.09935	3.41748
1	12	7	F	AD	3	2.7741	0.618771
1	12	7	F	AD	3	3.14554	0.892637
1	12	7	F	AD	3	3.35192	3.47481
1	12	7	F	AD	3	2.95117	0.502335
1	12	7	F	AD	3	3.09721	1.22899
1	12	7	F	AD	3	3.19673	1.17675
1	12	7	F	AD	3	2.92427	0.524331
1	12	7	F	AD	3	2.93483	0.343402
1	12	7	F	AD	3	4.20119	4.32641
1	12	7	F	AD	3	2.74991	0.359051
1	12	7	F	AD	3	2.79755	0.523883
1	12	7	F	AD	3	3.00526	0.390643
1	12	7	F	AD	3	3.01949	0.23081
1	12	7	F	AD	3	2.90925	0.612784
1	12	7	F	AD	3	4.5847	0.587227
1	12	7	F	AD	3	3.91204	1.19834
1	12	7	F	AD	3	3.24541	0.838976
1	12	7	F	AD	3	3.52288	0.146123
1	12	7	F	AD	3	3.55238	1.75247
1	12	7	F	AD	3	3.02279	0.642701
1	12	7	F	AD	3	2.78909	0.686036
1	14	8	F	AD	1	4.09884	0.475353
1	14	8	F	AD	1	6.6057	0.458063
1	14	8	F	AD	1	4.12159	0.436283
1	14	8	F	AD	1	5.2379	0.780946
1	14	8	F	AD	1	4.98802	1.16875
1	14	8	F	AD	1	4.5676	2.54583
1	14	8	F	AD	1	5.41763	0.569215
1	14	8	F	AD	1	5.10063	0.94045
1	14	8	F	AD	1	4.62635	1.00661
1	14	8	F	AD	1	4.21449	2.91322
1	14	8	F	AD	1	4.58268	1.04462
1	14	8	F	AD	1	3.63844	0.219944
1	14	8	F	AD	1	3.88796	0.217825
1	14	8	F	AD	1	4.25372	0.856057
1	14	8	F	AD	1	5.88711	0.675196
1	14	8	F	AD	1	4.27654	0.509977
1	14	8	F	AD	1	4.80944	0.300891
1	14	8	F	AD	1	4.27769	0.17878
1	14	8	F	AD	1	4.49736	0.556501
1	14	8	F	AD	1	4.08026	0.50523
1	14	8	F	AD	1	3.64302	1.50685
1	14	8	F	AD	1	3.20294	0.107276
1	14	8	F	AD	1	5.03913	1.78251
1	14	8	F	AD	1	4.79326	0.636968
1	14	8	F	AD	1	5.03508	0.596911
1	14	8	F	AD	1	4.60605	0.286657
1	14	8	F	AD	1	4.18401	1.82216
1	14	8	F	AD	1	3.59394	0.450968
1	14	8	F	AD	1	4.21645	1.3169
1	14	8	F	AD	1	3.54193	0.142067
1	14	8	F	AD	1
1	14	8	F	AD	1	4.13648	0.502478
1	14	8	F	AD	1	4.03402	0.275688
1	14	8	F	AD	1	5.87108	3.67437
1	14	8	F	AD	1	3.53284	1.40607
1	14	8	F	AD	1	3.42009	0.54653
1	14	8	F	AD	1
1	14	8	F	AD	1	3.58165	0.746384
1	14	8	F	AD	1	3.78756	0.946773
1	14	8	F	AD	1	3.871	0.926214
1	14	8	F	AD	1	3.92693	0.626886
1	14	8	F	AD	1	4.44924	0.547969
1	14	8	F	AD	1	3.76785	0.451388
1	14	8	F	AD	1	3.64923	0.433265
1	14	8	F	AD	1	3.399	0.46005
1	14	8	F	AD	1	3.90055	0.330031
1	14	8	F	AD	1	3.44576	0.104945
1	14	8	F	AD	1	4.15252	0.412799
1	14	8	F	AD	1	3.29498	0.588281
1	14	8	F	AD	1	4.93214	0.458633
1	14	8	F	AD	1	4.60254	1.05676
1	14	8	F	AD	1	3.89071	1.69281
1	14	8	F	AD	1	3.34482	0.345759
1	14	8	F	AD	1	3.64646	0.580334
1	14	8	F	AD	1	4.60981	0.566682
1	14	8	F	AD	1	5.23036	0.301044
1	14	8	F	AD	1	4.56256	1.5673
1	14	8	F	AD	1	3.4543	0.306486
1	14	8	F	AD	1	3.83173	0.924889
1	14	8	F	AD	1
1	14	8	F	AD	1	3.49884	0.310402
1	14	8	F	AD	1	3.25323	0.112854
1	14	8	F	AD	1	3.71882	0.402422
1	14	8	F	AD	1	3.88327	0.837448
1	14	8	F	AD	1	3.38076	0.717844
1	14	8	F	AD	1	3.60121	0.464044
1	16	9	F	AD	2	3.22602	0.690335
1	16	9	F	AD	2	3.69104	0.652545
1	16	9	F	AD	2	3.65869	1.32643
1	16	9	F	AD	2	3.15469	1.0017
1	16	9	F	AD	2	3.3514	1.85446
1	16	9	F	AD	2	3.04161	0.294666
1	16	9	F	AD	2	4.21274	0.837611
1	16	9	F	AD	2	2.75832	0.517213
1	16	9	F	AD	2	2.941	0.783913
1	16	9	F	AD	2	3.14209	0.943615
1	16	9	F	AD	2	3.28277	0.631869
1	16	9	F	AD	2	3.51793	0.731919
1	16	9	F	AD	2	3.07989	0.161815
1	16	9	F	AD	2	2.97117	0.589714
1	16	9	F	AD	2	3.051	1.81455
1	16	9	F	AD	2	3.341	0.964514
1	16	9	F	AD	2	2.93622	1.09826
1	16	9	F	AD	2	3.08193	0.667819
1	16	9	F	AD	2	3.87991	3.76294
1	16	9	F	AD	2	2.88578	0.755224
1	16	9	F	AD	2	3.35961	0.696628
1	16	9	F	AD	2	3.2627	1.01079
1	16	9	F	AD	2	3.00614	0.232785
1	16	9	F	AD	2	2.97446	1.28371
1	16	9	F	AD	2	3.07707	0.776223
1	16	9	F	AD	2	3.98962	0.845376
1	16	9	F	AD	2	3.11746	0.726113
1	16	9	F	AD	2	3.01155	0.707449
1	16	9	F	AD	2	6.14573	0.55735
1	16	9	F	AD	2	3.1476	0.622899
1	16	9	F	AD	2	2.9756	0.582564
1	16	9	F	AD	2	2.72859	0.0926515
1	16	9	F	AD	2	2.6547	0.0818438
1	16	9	F	AD	2	2.85302	0.501752
1	16	9	F	AD	2	2.72677	0.154704
1	16	9	F	AD	2	2.84188	0.951702
1	16	9	F	AD	2	2.92379	1.26149
1	16	9	F	AD	2	3.26552	1.33276
1	16	9	F	AD	2	2.87397	1.17368
1	16	9	F	AD	2	5.15478	3.67099
1	16	9	F	AD	2	2.99038	1.1576
1	16	9	F	AD	2	3.76666	0.0363622
1	16	9	F	AD	2	2.81575	0.59838
1	16	9	F	AD	2	2.90265	1.65385
1	16	9	F	AD	2	3.10663	0.735214
1	16	9	F	AD	2	2.77972	0.478817
1	16	9	F	AD	2	2.70815	0.199626
1	16	9	F	AD	2	2.9137	0.74159
1	16	9	F	AD	2	3.61151	1.67717
1	16	9	F	AD	2	2.93656	0.497976
1	16	9	F	AD	2	2.94568	0.479928
1	16	9	F	AD	2	3.19679	1.49513
1	16	9	F	AD	2	2.75626	0.23122
1	16	9	F	AD	2	2.67236	0.0870554
1	16	9	F	AD	2	3.12526	0.803555
1	16	9	F	AD	2	2.7974	0.319092
1	16	9	F	AD	2	2.94187	0.659491
1	16	9	F	AD	2	2.96223	0.968848
1	16	9	F	AD	2	2.89467	0.210952
1	16	9	F	AD	2	3.06492	1.08881
1	16	9	F	AD	2	2.77634	0.26246
1	16	9	F	AD	2	2.93877	0.0721546
1	16	9	F	AD	2	3.24263	1.03174
1	16	9	F	AD	2	3.30249	1.05694
1	16	9	F	AD	2	2.99789	0.97677
1	16	9	F	AD	2	2.69847	0.0542827
1	16	9	F	AD	2	2.70558	0.173868
1	16	9	F	AD	2	3.30347	1.40913
1	16	9	F	AD	2	3.0328	0.578775
1	16	9	F	AD	2	3.05045	1.26302
1	16	9	F	AD	2	2.9243	1.04468
1	16	9	F	AD	2	3.08873	1.66055
1	16	9	F	AD	2	2.8567	0.2388
1	16	9	F	AD	2	2.83138	0.226503
1	16	9	F	AD	2	2.95406	0.667558
1	16	9	F	AD	2	2.82621	0.0541766
1	16	9	F	AD	2	2.99876	1.10625
1	16	9	F	AD	2	2.90007	0.489995
1	16	9	F	AD	2	2.94907	0.59203
1	16	9	F	AD	2	3.20422	0.95173
1	16	9	F	AD	2	3.32694	0.966687
1	16	9	F	AD	2	2.82425	0.399558
1	16	9	F	AD	2	2.94268	0.612598
1	16	9	F	AD	2	2.81582	0.269375
1	16	9	F	AD	2	2.97991	1.18278
1	16	9	F	AD	2	2.99355	0.742564
1	16	9	F	AD	2	2.95901	0.704971
1	16	9	F	AD	2	3.14943	1.07492
1	18	10	F	AD	3	4.73022	1.29245
1	18	10	F	AD	3	3.80216	0.95385
1	18	10	F	AD	3	3.49807	0.805424
1	18	10	F	AD	3	3.85419	0.422787
1	18	10	F	AD	3	3.45293	0.630584
1	18	10	F	AD	3	4.28183	0.860059
1	18	10	F	AD	3	3.7409	0.737947
1	18	10	F	AD	3	3.75731	0.861917
1	18	10	F	AD	3	3.42361	0.353218
1	18	10	F	AD	3	3.30502	0.17746
1	18	10	F	AD	3	3.82567	1.21867
1	18	10	F	AD	3	3.67374	0.457292
1	18	10	F	AD	3	3.43396	0.332834
1	18	10	F	AD	3	3.92219	1.22157
1	18	10	F	AD	3	3.8404	0.288961
1	18	10	F	AD	3	3.46852	0.789695
1	18	10	F	AD	3	3.5617	0.609555
1	18	10	F	AD	3	3.56944	1.10569
1	18	10	F	AD	3	3.77199	0.743627
1	18	10	F	AD	3	3.98934	0.866329
1	18	10	F	AD	3	3.57201	0.807145
1	18	10	F	AD	3	3.37844	0.651229
1	18	10	F	AD	3	3.22123	0.356985
1	18	10	F	AD	3	4.89298	0.715529
1	18	10	F	AD	3	4.90099	1.05321
1	18	10	F	AD	3	4.51593	0.614947
1	18	10	F	AD	3	3.80604	1.16556
1	18	10	F	AD	3	3.83764	0.90412
1	18	10	F	AD	3	3.73309	0.935241
1	18	10	F	AD	3	3.6131	0.875372
1	18	10	F	AD	3	3.5683	0.827838
1	18	10	F	AD	3	3.49671	0.956548
1	18	10	F	AD	3	3.3924	0.486312
1	18	10	F	AD	3	3.77651	0.481527
1	18	10	F	AD	3	3.95675	0.851918
1	18	10	F	AD	3	3.80544	0.92779
1	18	10	F	AD	3	3.84978	1.10366
1	18	10	F	AD	3	4.15915	1.15813
1	18	10	F	AD	3	3.73214	1.46602
1	18	10	F	AD	3	3.7085	0.895544
1	18	10	F	AD	3	4.7904	0.459687
1	18	10	F	AD	3	3.69482	0.582222
1	18	10	F	AD	3	3.4964	0.59878
1	18	10	F	AD	3	3.65174	1.381
1	18	10	F	AD	3	5.06717	0.698527
1	20	11	F	AD	2	3.63764	0.550574
1	20	11	F	AD	2	4.40922	0.398496
1	20	11	F	AD	2	5.27167	0.432071
1	20	11	F	AD	2	3.90641	1.14405
1	20	11	F	AD	2	3.66437	1.19419
1	20	11	F	AD	2	3.86197	0.700494
1	20	11	F	AD	2	4.43231	0.683536
1	20	11	F	AD	2	4.56865	0.656145
1	20	11	F	AD	2	4.51026	0.221714
1	20	11	F	AD	2	3.9248	0.655693
1	20	11	F	AD	2	3.73364	0.898769
1	20	11	F	AD	2	3.53873	0.486543
1	20	11	F	AD	2	3.60222	0.745103
1	20	11	F	AD	2	3.67024	0.691811
1	20	11	F	AD	2	3.60742	1.05503
1	20	11	F	AD	2	4.02231	0.960678
1	20	11	F	AD	2	3.63818	0.79991
1	20	11	F	AD	2	4.4637	0.517641
1	20	11	F	AD	2	3.75499	0.746337
1	20	11	F	AD	2	6.3605	0.653174
1	20	11	F	AD	2	3.72899	1.15024
1	20	11	F	AD	2	3.5751	1.25242
1	20	11	F	AD	2	4.08837	0.678469
1	20	11	F	AD	2	3.99119	0.676707
1	20	11	F	AD	2	4.04037	0.732077
1	20	11	F	AD	2	4.00683	0.54943
1	20	11	F	AD	2	3.82571	0.726004
1	20	11	F	AD	2	3.91819	0.961012
1	20	11	F	AD	2	3.46323	0.681746
1	20	11	F	AD	2	3.9505	0.989362
1	20	11	F	AD	2	3.92125	0.766732
1	20	11	F	AD	2	3.74336	1.23084
1	20	11	F	AD	2	3.69477	1.39799
1	20	11	F	AD	2	3.62632	0.878673
1	20	11	F	AD	2	4.05703	0.736077
1	20	11	F	AD	2	4.36506	0.678542
1	20	11	F	AD	2	4.28425	0.642348
1	20	11	F	AD	2	4.63901	0.367367
1	20	11	F	AD	2	4.35704	0.638562
1	20	11	F	AD	2	3.72169	0.594565
1	20	11	F	AD	2	3.70595	0.899506
1	20	11	F	AD	2	3.64911	0.976071
1	20	11	F	AD	2	3.68163	0.27337
1	20	11	F	AD	2	3.84632	1.76462
1	20	11	F	AD	2	4.67454	0.557803
1	20	11	F	AD	2	4.78312	0.386921
1	20	11	F	AD	2	3.9631	0.540371
1	20	11	F	AD	2	3.72796	1.87321
1	20	11	F	AD	2	3.74001	0.338782
1	20	11	F	AD	2	3.91102	0.749607
1	20	11	F	AD	2	3.76249	0.827974
1	20	11	F	AD	2	3.86462	0.482381
1	20	11	F	AD	2	3.76036	0.487404
1	23	13	F	AD	1	4.57503	1.3378
1	23	13	F	AD	1	4.96357	2.04669
1	23	13	F	AD	1	4.33577	2.74455
1	23	13	F	AD	1	5.10851	1.28875
1	23	13	F	AD	1	4.25857	0.926344
1	23	13	F	AD	1	4.92515	3.49098
1	23	13	F	AD	1	4.19261	1.51287
1	23	13	F	AD	1	3.81731	1.7201
1	23	13	F	AD	1	4.13328	0.757511
1	23	13	F	AD	1	4.15771	1.56511
1	23	13	F	AD	1	4.0968	1.2243
1	23	13	F	AD	1	3.91044	0.712395
1	23	13	F	AD	1	3.97861	1.82606
1	23	13	F	AD	1	4.62241	1.56519
1	23	13	F	AD	1	3.81842	1.79895
1	23	13	F	AD	1	4.51708	1.48225
1	23	13	F	AD	1	4.65128	3.45587
1	23	13	F	AD	1	4.56331	2.8028
1	23	13	F	AD	1	3.94337	0.383454
1	23	13	F	AD	1	5.00905	1.98279
1	23	13	F	AD	1	4.2131	1.4983
1	23	13	F	AD	1	4.05639	1.79665
1	23	13	F	AD	1	4.1962	1.57561
1	23	13	F	AD	1	6.15011	1.26521
1	23	13	F	AD	1	5.37965	2.25724
1	23	13	F	AD	1	5.12924	1.28706
1	23	13	F	AD	1	4.06829	1.14354
1	23	13	F	AD	1	3.9207	1.79135
1	23	13	F	AD	1	5.50657	3.60991
1	23	13	F	AD	1	5.53264	2.54747
1	23	13	F	AD	1	5.03383	1.48079
1	23	13	F	AD	1	5.18263	1.699
1	23	13	F	AD	1	5.4556	1.84385
1	23	13	F	AD	1	6.15448	1.48413
1	23	13	F	AD	1	5.08721	2.05626
1	23	13	F	AD	1	4.56666	2.25622
1	23	13	F	AD	1	5.00563	3.23851
1	23	13	F	AD	1	4.39342	0.798312
1	23	13	F	AD	1	5.8961	3.11368
1	23	13	F	AD	1	4.57169	1.35333
1	23	13	F	AD	1	4.28281	1.39256
1	23	13	F	AD	1	5.51249	1.6896
1	23	13	F	AD	1	5.01834	0.744976
1	23	13	F	AD	1	4.66237	1.16866
1	23	13	F	AD	1	4.43799	0.680202
1	23	13	F	AD	1	4.07476	1.13874
1	23	13	F	AD	1	4.84414	1.05833
1	23	13	F	AD	1	4.5607	1.45403
1	23	13	F	AD	1	4.02388	1.24802
1	23	13	F	AD	1	5.33151	0.714619
1	23	13	F	AD	1	4.27475	2.07472
1	23	13	F	AD	1	4.42078	1.17186
1	23	13	F	AD	1	4.06797	0.861038
1	23	13	F	AD	1	4.83277	0.792466
1	23	13	F	AD	1	5.96722	0.688178
1	23	13	F	AD	1	4.83593	0.397879
1	23	13	F	AD	1	4.78265	1.71347
1	23	13	F	AD	1	5.2909	2.50127
1	23	13	F	AD	1	4.45537	1.76274
1	23	13	F	AD	1	4.30174	1.33652
1	23	13	F	AD	1	4.34178	1.03035
1	23	13	F	AD	1	4.60135	1.1275
1	23	13	F	AD	1	4.97183	1.29627
1	23	13	F	AD	1	4.50153	1.28692
1	23	13	F	AD	1	4.02722	1.75674
1	23	13	F	AD	1	4.59008	3.55697
1	23	13	F	AD	1	4.27597	1.41962
1	23	13	F	AD	1	4.27106	1.18746
1	23	13	F	AD	1	4.26991	1.14666
1	23	13	F	AD	1	5.78017	0.82666
1	23	13	F	AD	1	4.18734	1.98936
1	23	13	F	AD	1	4.10262	1.20263
1	23	13	F	AD	1	4.40119	1.29397
1	23	13	F	AD	1	5.09834	1.07269
1	23	13	F	AD	1	4.83715	1.3984
1	23	13	F	AD	1	4.1087	0.437622
1	23	13	F	AD	1	4.17451	1.18898
1	23	13	F	AD	1	4.83121	2.58024
1	23	13	F	AD	1	4.02923	1.36488
1	23	13	F	AD	1	4.18537	1.69305
1	23	13	F	AD	1	4.27595	0.904352
1	23	13	F	AD	1	3.76644	0.707669
1	23	13	F	AD	1	4.47196	0.545571
1	23	13	F	AD	1	5.03828	0.841621
1	25	14	F	AD	3	4.00285	1.54304
1	25	14	F	AD	3	3.7936	0.679012
1	25	14	F	AD	3	5.56859	2.36282
1	25	14	F	AD	3	4.78699	0.224086
1	25	14	F	AD	3	4.53489	0.756593
1	25	14	F	AD	3	4.94833	1.30361
1	25	14	F	AD	3	3.56959	1.31463
1	25	14	F	AD	3	5.2021	3.02514
1	25	14	F	AD	3	4.06217	0.353556
1	25	14	F	AD	3	4.63399	0.531181
1	25	14	F	AD	3	3.68778	1.22105
1	25	14	F	AD	3	4.38168	0.441394
1	25	14	F	AD	3	4.90041	0.98823
1	25	14	F	AD	3	3.97446	1.01952
1	25	14	F	AD	3	3.63168	0.593455
1	25	14	F	AD	3	3.38397	1.84007
1	25	14	F	AD	3	3.8521	3.73569
1	25	14	F	AD	3	3.73732	0.329145
1	25	14	F	AD	3	3.91265	0.982127
1	25	14	F	AD	3	3.83626	1.92411
1	25	14	F	AD	3	4.98664	1.72374
1	25	14	F	AD	3	5.64752	2.23469
1	25	14	F	AD	3	4.15239	0.644297
1	25	14	F	AD	3	5.06625	1.18473
1	25	14	F	AD	3	4.43843	1.38045
1	25	14	F	AD	3	3.95269	0.218992
1	25	14	F	AD	3	4.52109	0.896699
1	25	14	F	AD	3	4.79075	1.56542
1	25	14	F	AD	3	4.05052	0.668204
1	25	14	F	AD	3	3.88752	0.888076
1	25	14	F	AD	3	3.67004	0.795623
1	25	14	F	AD	3	3.52795	0.350791
1	25	14	F	AD	3	3.50244	0.308882
1	25	14	F	AD	3	3.37883	0.664191
1	25	14	F	AD	3	4.14791	0.919053
1	25	14	F	AD	3	4.41668	1.11439
1	25	14	F	AD	3	3.57245	0.469083
1	25	14	F	AD	3	3.16385	0.458868
1	25	14	F	AD	3	3.5792	0.305341
1	25	14	F	AD	3	4.52921	1.5762
1	25	14	F	AD	3	3.48983	0.437241
1	25	14	F	AD	3	4.09977	1.15108
1	25	14	F	AD	3	4.45092	0.895932
1	25	14	F	AD	3	4.57579	1.28719
1	25	14	F	AD	3	4.37426	0.237505
1	25	14	F	AD	3	5.47556	3.23496
1	25	14	F	AD	3	5.25001	2.5105
1	25	14	F	AD	3	5.76634	3.0712
1	25	14	F	AD	3	3.85344	0.0972764
1	25	14	F	AD	3	4.33208	1.79601
1	25	14	F	AD	3	3.58538	1.95203
1	25	14	F	AD	3	3.7446	0.949694
1	25	14	F	AD	3	3.09809	0.94225
1	25	14	F	AD	3	3.84334	0.681913
1	25	14	F	AD	3	4.40809	0.638468
1	25	14	F	AD	3	4.34106	1.19402
1	25	14	F	AD	3	4.04776	0.705428
1	25	14	F	AD	3	3.53294	0.985571
1	25	14	F	AD	3	3.23091	0.567205
1	25	14	F	AD	3	3.07009	1.12145
1	25	14	F	AD	3	3.31821	0.941485
1	25	14	F	AD	3	3.04635	0.409524
1	25	14	F	AD	3	2.80705	0.0222319
1	25	14	F	AD	3	3.76708	1.92857
1	25	14	F	AD	3	4.42274	0.248439
1	25	14	F	AD	3	4.23473	1.30098
1	25	14	F	AD	3	3.67049	1.1236
1	25	14	F	AD	3	4.01495	0.781789
1	25	14	F	AD	3	3.7764	0.452071
1	25	14	F	AD	3	4.372	0.869161
1	25	14	F	AD	3	4.13922	0.602293
1	25	14	F	AD	3	4.07081	1.13957
1	25	14	F	AD	3	3.52692	0.590096
1	25	14	F	AD	3	3.52301	0.759011
1	25	14	F	AD	3	3.95905	1.20268
1	25	14	F	AD	3	3.53111	0.306216
1	25	14	F	AD	3	3.69974	0.459391
1	25	14	F	AD	3	3.60284	1.15676
1	25	14	F	AD	3	4.22593	0.386808
1	25	14	F	AD	3	4.03677	1.52294
1	25	14	F	AD	3	3.56747	0.286576
1	25	14	F	AD	3	3.70724	0.770835
1	25	14	F	AD	3	3.73776	0.440979
1	25	14	F	AD	3	3.56557	0.488081
1	25	14	F	AD	3	3.36082	0.528773
1	25	14	F	AD	3	4.26919	1.86353
1	25	14	F	AD	3	3.86076	0.280898
1	25	14	F	AD	3	4.63155	0.89254
1	25	14	F	AD	3	4.3749	0.222606
1	25	14	F	AD	3	4.02201	1.13014
1	25	14	F	AD	3	3.76921	0.452179
1	25	14	F	AD	3	4.30219	0.978921
1	25	14	F	AD	3	5.22881	1.93007
1	25	14	F	AD	3	4.03842	0.280215
1	25	14	F	AD	3	4.62158	0.608875
1	25	14	F	AD	3	6.49462	1.14781
1	25	14	F	AD	3	4.26518	0.611184
1	25	14	F	AD	3	5.33605	2.17247
1	27	15	F	AD	1	3.59074	0.632802
1	27	15	F	AD	1	4.83332	0.587925
1	27	15	F	AD	1	5.51069	0.636134
1	27	15	F	AD	1	3.38279	2.4399
1	27	15	F	AD	1	4.60518	0.697987
1	27	15	F	AD	1	3.86122	0.460155
1	27	15	F	AD	1	4.00192	0.491034
1	27	15	F	AD	1	3.81551	0.895564
1	27	15	F	AD	1	3.33849	0.662129
1	27	15	F	AD	1	3.33648	0.347054
1	27	15	F	AD	1	3.59121	0.21558
1	27	15	F	AD	1	4.40723	0.0823114
1	27	15	F	AD	1	4.0537	0.316541
1	27	15	F	AD	1	3.57232	0.40508
1	27	15	F	AD	1	3.4569	0.109391
1	27	15	F	AD	1	3.8205	0.91304
1	27	15	F	AD	1	3.73264	0.506929
1	27	15	F	AD	1	3.74123	1.45669
1	27	15	F	AD	1	3.58571	0.670614
1	27	15	F	AD	1	3.51045	0.768064
1	27	15	F	AD	1	3.36914	0.241919
1	27	15	F	AD	1	3.37337	0.700301
1	27	15	F	AD	1	3.45374	0.679118
1	27	15	F	AD	1	3.47025	0.997268
1	27	15	F	AD	1	3.60191	0.652849
1	27	15	F	AD	1	4.47638	2.75143
1	27	15	F	AD	1	4.86647	1.34547
1	27	15	F	AD	1	3.23827	2.5006
1	27	15	F	AD	1	2.88161	0.59402
1	27	15	F	AD	1	3.20009	1.04721
1	27	15	F	AD	1	4.5751	0.778579
1	27	15	F	AD	1	4.54162	0.259722
1	27	15	F	AD	1	4.0428	1.13914
1	27	15	F	AD	1	3.6548	0.279331
1	27	15	F	AD	1	3.82557	1.02416
1	27	15	F	AD	1	3.81968	0.342599
1	27	15	F	AD	1	3.73603	0.912573
1	27	15	F	AD	1	3.77796	3.79739
1	27	15	F	AD	1	3.53675	0.235725
1	27	15	F	AD	1	3.52508	0.540053
1	27	15	F	AD	1	3.49177	0.968913
1	27	15	F	AD	1	3.29639	0.211215
1	27	15	F	AD	1	3.94935	0.333418
1	27	15	F	AD	1	3.9916	1.36419
1	27	15	F	AD	1	4.43465	0.311539
1	27	15	F	AD	1	4.58937	0.172348
1	27	15	F	AD	1	6.44205	4.00693
1	27	15	F	AD	1	4.39473	1.39411
1	27	15	F	AD	1	6.07854	6.17435
1	27	15	F	AD	1	3.99863	1.2085
1	27	15	F	AD	1	3.95255	0.626361
1	27	15	F	AD	1	3.70698	0.931069
1	27	15	F	AD	1	3.59974	0.456211
1	27	15	F	AD	1	3.73072	0.793526
1	27	15	F	AD	1	4.10322	1.357
1	27	15	F	AD	1	3.50603	0.501801
1	27	15	F	AD	1	4.2849	1.32618
1	27	15	F	AD	1	9.54147	1.15958
1	27	15	F	AD	1	4.03075	0.507028
1	27	15	F	AD	1	4.57171	0.400514
1	27	15	F	AD	1	5.22349	0.516296
1	27	15	F	AD	1	4.948	0.403521
1	27	15	F	AD	1	4.82151	1.36174
1	27	15	F	AD	1	4.75202	0.89215
1	27	15	F	AD	1	4.66943	0.73639
1	27	15	F	AD	1	2.7001	0.265433
1	27	15	F	AD	1	3.85928	1.93583
1	27	15	F	AD	1	4.18862	1.56661
1	27	15	F	AD	1	3.91435	0.521459
1	27	15	F	AD	1	3.95765	0.364818
1	27	15	F	AD	1	4.23019	0.288661
1	27	15	F	AD	1	3.96746	0.903465
1	27	15	F	AD	1	4.06458	0.751385
1	27	15	F	AD	1	4.00071	1.14003
1	27	15	F	AD	1	3.30278	0.661275
1	27	15	F	AD	1	3.35271	0.145345
1	27	15	F	AD	1	4.20467	1.33023
1	27	15	F	AD	1	3.80519	1.33794
1	27	15	F	AD	1	3.42646	0.523431
1	27	15	F	AD	1	3.67852	0.703945
1	27	15	F	AD	1	4.13062	0.9362
1	27	15	F	AD	1	3.59124	0.291571
1	27	15	F	AD	1	3.89411	0.544284
1	27	15	F	AD	1	3.63319	0.368913
1	27	15	F	AD	1	3.87801	1.09201
1	27	15	F	AD	1	3.70371	0.424794
1	27	15	F	AD	1	3.64881	1.33715
1	27	15	F	AD	1	3.46701	0.491238
1	27	15	F	AD	1	3.75344	0.306283
1	27	15	F	AD	1	3.77051	0.321949
1	27	15	F	AD	1	3.70154	1.3307
1	29	16	F	AD	3	2.90958	0.669585
1	29	16	F	AD	3	2.99197	0.191621
1	29	16	F	AD	3	3.34431	1.36692
1	29	16	F	AD	3	3.22852	0.764621
1	29	16	F	AD	3	3.67717	0.558218
1	29	16	F	AD	3	3.23304	0.954261
1	29	16	F	AD	3	3.36739	0.235279
1	29	16	F	AD	3	3.42801	0.193392
1	29	16	F	AD	3	3.45835	0.456723
1	29	16	F	AD	3	3.30923	1.31536
1	29	16	F	AD	3	3.09832	0.772354
1	29	16	F	AD	3	3.12516	0.656449
1	29	16	F	AD	3	3.09703	0.387769
1	29	16	F	AD	3	3.5719	0.908014
1	29	16	F	AD	3	3.25961	0.225886
1	29	16	F	AD	3	3.37757	1.99714
1	29	16	F	AD	3	3.03689	0.79167
1	29	16	F	AD	3	3.57045	0.256214
1	29	16	F	AD	3	3.01406	0.186758
1	29	16	F	AD	3	2.90124	0.70373
1	29	16	F	AD	3	2.92686	0.385643
1	29	16	F	AD	3	3.05938	1.30584
1	29	16	F	AD	3	2.89168	0.644819
1	29	16	F	AD	3	2.92888	0.607921
1	29	16	F	AD	3	3.23812	0.476303
1	29	16	F	AD	3	3.05761	0.419962
1	29	16	F	AD	3	2.9248	0.56046
1	29	16	F	AD	3	2.97935	0.847209
1	29	16	F	AD	3	3.24085	1.10975
1	29	16	F	AD	3	3.18688	0.3607
1	29	16	F	AD	3	2.886	0.388102
1	29	16	F	AD	3	2.80287	0.317759
1	29	16	F	AD	3	2.78093	0.167574
1	29	16	F	AD	3	2.84233	0.597783
1	29	16	F	AD	3	2.79968	0.23003
1	29	16	F	AD	3	2.89466	0.683422
1	29	16	F	AD	3	2.7458	0.503048
1	29	16	F	AD	3	3.1016	0.392397
1	29	16	F	AD	3	3.02142	1.31765
1	29	16	F	AD	3	2.93766	0.209872
1	29	16	F	AD	3	4.15994	7.51389
1	29	16	F	AD	3	2.93519	0.430682
1	29	16	F	AD	3	2.78608	0.125984
1	29	16	F	AD	3	2.92143	0.751993
1	29	16	F	AD	3	2.98604	0.175081
1	29	16	F	AD	3	2.82817	0.825588
1	29	16	F	AD	3	3.02756	0.140438
1	29	16	F	AD	3	2.96321	0.528361
1	29	16	F	AD	3	3.44983	0.283188
1	29	16	F	AD	3	3.29116	1.01945
1	29	16	F	AD	3	3.07361	0.554848
1	29	16	F	AD	3	3.03984	0.64424
1	29	16	F	AD	3	4.90777	7.91393
1	29	16	F	AD	3	3.04797	0.75211
1	29	16	F	AD	3	3.19981	0.66787
1	29	16	F	AD	3	3.1541	0.575933
1	29	16	F	AD	3	3.07792	0.654784
1	29	16	F	AD	3	3.00358	0.664243
1	29	16	F	AD	3	2.96353	1.57684
1	29	16	F	AD	3	2.93205	0.958057
1	29	16	F	AD	3	3.33008	0.359946
1	29	16	F	AD	3	3.14605	1.02659
1	29	16	F	AD	3	3.3657	1.9976
1	29	16	F	AD	3	2.97345	0.15318
1	29	16	F	AD	3	3.41904	1.51476
1	29	16	F	AD	3	3.05944	0.76764
1	29	16	F	AD	3	3.15813	0.334435
1	29	16	F	AD	3	3.03204	0.137511
1	29	16	F	AD	3	2.98751	0.725089
1	29	16	F	AD	3	3.01225	1.96278
1	29	16	F	AD	3	2.92206	1.24368
1	29	16	F	AD	3	2.93792	0.550078
1	29	16	F	AD	3	2.94606	0.263376
1	29	16	F	AD	3	2.94424	0.22581
1	29	16	F	AD	3	3.42225	0.614657
1	29	16	F	AD	3	3.04789	0.874699
1	29	16	F	AD	3	3.13248	0.311528
1	29	16	F	AD	3	2.96058	0.290991
1	29	16	F	AD	3	2.93237	1.31154
1	29	16	F	AD	3	2.97505	0.85719
1	29	16	F	AD	3	4.0801	8.03677
1	29	16	F	AD	3	2.82089	0.751403
1	29	16	F	AD	3	2.80306	0.0833935
1	29	16	F	AD	3	2.89683	0.346802
1	29	16	F	AD	3	2.76607	0.229061
1	29	16	F	AD	3	2.69668	0.270514
1	29	16	F	AD	3	2.75514	0.44221
1	31	17	F	AD	2	3.54953	0.70938
1	31	17	F	AD	2	4.13351	0.0468282
1	31	17	F	AD	2	3.48844	1.45362
1	31	17	F	AD	2	3.40635	1.05343
1	31	17	F	AD	2	3.36269	0.260386
1	31	17	F	AD	2	3.20645	7.99738
1	31	17	F	AD	2	3.23468	0.303163
1	31	17	F	AD	2	3.04207	0.609076
1	31	17	F	AD	2	3.07456	0.58647
1	31	17	F	AD	2	2.98674	0.406597
1	31	17	F	AD	2	2.99189	0.623688
1	31	17	F	AD	2	2.74684	0.227394
1	31	17	F	AD	2	2.83843	0.628733
1	31	17	F	AD	2	2.78068	0.209605
1	31	17	F	AD	2	6.695	0.460112
1	31	17	F	AD	2	3.02956	0.655548
1	31	17	F	AD	2	3.03402	0.399998
1	31	17	F	AD	2	3.70535	0.753847
1	31	17	F	AD	2	3.64005	0.774709
1	31	17	F	AD	2	3.35424	0.673754
1	31	17	F	AD	2	3.67069	0.909807
1	31	17	F	AD	2	3.54277	1.16985
1	31	17	F	AD	2	3.257	0.280865
1	31	17	F	AD	2	3.6581	4.22698
1	31	17	F	AD	2	3.19681	0.941872
1	31	17	F	AD	2	4.56995	0.303735
1	31	17	F	AD	2	2.98116	0.651543
1	31	17	F	AD	2	2.97027	0.590279
1	31	17	F	AD	2	3.85155	1.64132
1	31	17	F	AD	2	3.9255	0.885866
1	31	17	F	AD	2	3.45812	0.731913
1	31	17	F	AD	2	3.33952	0.40478
1	31	17	F	AD	2	3.26431	0.995763
1	31	17	F	AD	2	3.1324	0.284074
1	31	17	F	AD	2	2.95889	0.751207
1	31	17	F	AD	2	3.7912	1.16406
1	31	17	F	AD	2	3.19001	0.903734
1	31	17	F	AD	2	3.12763	0.563562
1	31	17	F	AD	2	3.61065	0.451216
1	31	17	F	AD	2	3.73114	1.05021
1	31	17	F	AD	2	3.73566	0.424489
1	31	17	F	AD	2	4.19028	1.40615
1	31	17	F	AD	2	3.76435	4.24782
1	31	17	F	AD	2	3.51689	0.796375
1	31	17	F	AD	2	3.23984	0.597431
1	31	17	F	AD	2	2.94039	0.116929
1	31	17	F	AD	2	3.33871	0.603607
1	31	17	F	AD	2	4.2225	0.429696
1	31	17	F	AD	2	4.13	0.304017
1	31	17	F	AD	2	2.86044	0.458027
1	31	17	F	AD	2	3.45523	0.576777
1	31	17	F	AD	2	3.5318	0.30318
1	31	17	F	AD	2	3.30033	0.443428
1	31	17	F	AD	2	3.46064	0.721661
1	31	17	F	AD	2	3.21857	0.669237
1	31	17	F	AD	2	3.25873	1.3128
1	31	17	F	AD	2	3.52187	1.09435
1	31	17	F	AD	2	3.54562	0.645196
1	31	17	F	AD	2	3.51274	1.08069
1	31	17	F	AD	2	3.78435	0.276007
1	31	17	F	AD	2	3.20669	1.46947
1	31	17	F	AD	2	3.19747	0.399798
1	31	17	F	AD	2	4.24662	1.23571
1	31	17	F	AD	2	3.22439	0.0875617
1	31	17	F	AD	2	3.19888	0.533155
1	31	17	F	AD	2	4.26854	2.21646
1	31	17	F	AD	2	4.61914	0.35172
1	31	17	F	AD	2	3.65626	1.36922
1	31	17	F	AD	2	3.00028	1.19439
1	31	17	F	AD	2	2.78443	0.269143
1	31	17	F	AD	2	2.79652	0.329571
1	31	17	F	AD	2	9.66613	8.01815
1	31	17	F	AD	2	2.76708	0.191425
1	31	17	F	AD	2	3.01948	0.790513
1	31	17	F	AD	2	3.11623	0.119921
1	31	17	F	AD	2	2.97509	0.672558
1	31	17	F	AD	2	3.40014	1.67407
1	31	17	F	AD	2	3.26664	1.14296
1	31	17	F	AD	2	3.10951	0.392864
1	31	17	F	AD	2	3.46114	0.86255
1	31	17	F	AD	2	3.41624	0.295543
1	31	17	F	AD	2	3.58691	0.254376
1	34	19	F	AD	2	3.88152	1.24705
1	34	19	F	AD	2	3.65848	1.14158
1	34	19	F	AD	2	2.99086	0.27207
1	34	19	F	AD	2	3.02066	0.996234
1	34	19	F	AD	2	4.02972	0.644456
1	34	19	F	AD	2	6.07759	0.886387
1	34	19	F	AD	2	6.53142	1.32115
1	34	19	F	AD	2	3.98458	0.986017
1	34	19	F	AD	2	4.8006	0.537086
1	34	19	F	AD	2	3.20725	0.30294
1	34	19	F	AD	2	3.38094	0.592077
1	34	19	F	AD	2	3.05753	0.909884
1	34	19	F	AD	2	3.00167	0.39853
1	34	19	F	AD	2	3.85893	1.28061
1	34	19	F	AD	2	3.03485	1.0591
1	34	19	F	AD	2	2.95518	0.979377
1	34	19	F	AD	2	2.93082	0.773433
1	34	19	F	AD	2	3.35587	1.54873
1	34	19	F	AD	2	2.98342	0.776374
1	34	19	F	AD	2	2.96419	0.0620579
1	34	19	F	AD	2	2.93397	0.588143
1	34	19	F	AD	2	3.08642	0.803271
1	34	19	F	AD	2	2.93957	0.255273
1	34	19	F	AD	2	3.06431	1.14517
1	34	19	F	AD	2	4.43017	0.380071
1	34	19	F	AD	2	3.04377	1.17169
1	34	19	F	AD	2	3.511	2.21148
1	34	19	F	AD	2	3.36239	0.64193
1	34	19	F	AD	2	3.50414	0.932317
1	34	19	F	AD	2	4.25292	0.523548
1	34	19	F	AD	2	3.37812	0.760691
1	34	19	F	AD	2	3.33276	1.11135
1	34	19	F	AD	2	2.85283	0.666963
1	34	19	F	AD	2	2.82705	0.211557
1	34	19	F	AD	2	3.48779	2.33084
1	34	19	F	AD	2	3.23016	1.0198
1	34	19	F	AD	2	3.71254	0.606863
1	34	19	F	AD	2	3.32209	0.698307
1	34	19	F	AD	2	3.48293	0.138493
1	34	19	F	AD	2	3.77813	0.765038
1	34	19	F	AD	2	3.05727	1.0092
1	34	19	F	AD	2	3.14901	0.763112
1	34	19	F	AD	2	3.05482	0.227741
1	34	19	F	AD	2	2.99472	0.856911
1	34	19	F	AD	2	2.95805	0.222692
1	34	19	F	AD	2	3.25507	0.720341
1	34	19	F	AD	2	3.24613	0.334779
1	34	19	F	AD	2	3.24971	0.677109
1	34	19	F	AD	2	3.05806	0.677927
1	34	19	F	AD	2	2.95242	0.300022
1	34	19	F	AD	2	2.98958	0.160459
1	34	19	F	AD	2	3.00092	0.419332
1	34	19	F	AD	2	3.24367	0.862464
1	34	19	F	AD	2	3.68098	0.63935
1	34	19	F	AD	2	4.06142	0.277803
1	34	19	F	AD	2	4.16905	0.739205
1	34	19	F	AD	2	3.29096	1.09778
1	34	19	F	AD	2	3.17223	0.919175
1	34	19	F	AD	2	3.12727	0.398354
1	34	19	F	AD	2	3.05552	0.313684
1	34	19	F	AD	2	3.04505	0.293933
1	34	19	F	AD	2	2.92869	0.587929
1	34	19	F	AD	2	2.93555	0.403867
1	34	19	F	AD	2	2.93889	0.563582
1	34	19	F	AD	2	3.12697	0.0352788
1	34	19	F	AD	2	4.36565	0.43203
1	34	19	F	AD	2	4.1688	2.21966
1	34	19	F	AD	2	5.62218	0.737941
1	34	19	F	AD	2	4.87634	1.49001
1	34	19	F	AD	2	4.24638	0.734198
1	34	19	F	AD	2	4.02331	0.32232
1	34	19	F	AD	2	3.54467	1.55163
1	34	19	F	AD	2	2.96246	0.310184
1	34	19	F	AD	2	2.8856	0.876215
1	34	19	F	AD	2	2.9293	0.249316
1	34	19	F	AD	2	3.05848	0.494902
1	34	19	F	AD	2	3.03966	0.581089
1	34	19	F	AD	2	2.93584	0.437128
1	34	19	F	AD	2	2.84974	0.309343
1	34	19	F	AD	2	2.88359	0.324318
1	34	19	F	AD	2	3.06216	1.10924
1	34	19	F	AD	2	2.92167	0.247659
1	36	20	F	AD	3	3.23026	0.667311
1	36	20	F	AD	3	3.70099	1.99925
1	36	20	F	AD	3	3.37548	0.692236
1	36	20	F	AD	3	2.83025	0.29791
1	36	20	F	AD	3	2.83288	0.158095
1	36	20	F	AD	3	2.80936	0.49945
1	36	20	F	AD	3	3.0718	1.07265
1	36	20	F	AD	3	2.76701	0.0433876
1	36	20	F	AD	3	2.77183	0.180351
1	36	20	F	AD	3	2.90402	1.06928
1	36	20	F	AD	3	2.71492	0.132877
1	36	20	F	AD	3	2.97712	0.774553
1	36	20	F	AD	3	2.91334	0.599964
1	36	20	F	AD	3	3.64548	1.07538
1	36	20	F	AD	3	2.79056	0.649701
1	36	20	F	AD	3	2.74239	0.182309
1	36	20	F	AD	3	3.04617	0.60356
1	36	20	F	AD	3	2.86669	0.233333
1	36	20	F	AD	3	2.79773	0.52081
1	36	20	F	AD	3	2.98591	0.531785
1	36	20	F	AD	3	3.01918	0.546036
1	36	20	F	AD	3	3.08375	1.01593
1	36	20	F	AD	3	3.07385	2.15589
1	36	20	F	AD	3	10.2139	0.622571
1	36	20	F	AD	3	2.88923	0.547486
1	36	20	F	AD	3	2.99534	0.695985
1	36	20	F	AD	3	2.7556	0.203939
1	36	20	F	AD	3	9.1711	7.89106
1	36	20	F	AD	3	2.75623	0.1684
1	36	20	F	AD	3	3.62122	0.342144
1	36	20	F	AD	3	3.15949	0.593221
1	36	20	F	AD	3	3.35469	1.35774
1	36	20	F	AD	3	3.75366	0.893293
1	36	20	F	AD	3	4.03085	0.263241
1	36	20	F	AD	3	3.17755	0.384803
1	36	20	F	AD	3	3.43664	0.40658
1	36	20	F	AD	3	2.75846	0.24979
1	36	20	F	AD	3	2.78032	0.198807
1	36	20	F	AD	3	2.87888	0.426863
1	36	20	F	AD	3	2.73334	0.140036
1	36	20	F	AD	3	2.75982	0.429856
1	36	20	F	AD	3	3.12278	0.149304
1	36	20	F	AD	3	2.87526	0.576975
1	36	20	F	AD	3	2.85244	0.533384
1	36	20	F	AD	3	2.72892	0.174095
1	36	20	F	AD	3	3.09351	0.979608
1	36	20	F	AD	3	2.88697	7.98078
1	36	20	F	AD	3	2.74977	0.110622
1	36	20	F	AD	3	2.79278	0.496399
1	36	20	F	AD	3	2.90078	0.560678
1	36	20	F	AD	3	2.807	0.198219
1	36	20	F	AD	3	2.90113	0.855707
1	36	20	F	AD	3	2.83265	0.448249
1	36	20	F	AD	3	2.78016	0.566342
1	36	20	F	AD	3	2.75908	0.0555564
1	36	20	F	AD	3	2.88833	0.23859
1	36	20	F	AD	3	3.11036	1.27692
1	36	20	F	AD	3	4.5265	6.73766
1	36	20	F	AD	3	3.42807	0.207576
1	36	20	F	AD	3	4.36757	2.18137
1	36	20	F	AD	3	3.03661	0.40195
1	36	20	F	AD	3	3.14334	0.743838
1	36	20	F	AD	3	3.14136	0.439636
1	36	20	F	AD	3	2.91945	0.497402
1	36	20	F	AD	3	3.03211	0.660127
1	36	20	F	AD	3	2.76086	0.149974
1	36	20	F	AD	3	2.88856	0.734529
1	36	20	F	AD	3	3.35593	1.04893
1	36	20	F	AD	3	4.12303	0.266364
1	36	20	F	AD	3	3.44019	2.63958
1	36	20	F	AD	3	3.27578	1.85108
1	36	20	F	AD	3	2.98651	1.07652
1	36	20	F	AD	3	2.72929	0.183018
1	36	20	F	AD	3	2.74649	0.190182
1	36	20	F	AD	3	2.93274	0.270847
1	36	20	F	AD	3	3.03129	0.837444
1	36	20	F	AD	3	2.85324	0.238104
1	36	20	F	AD	3	2.83144	0.70414
1	36	20	F	AD	3	3.80575	1.71387
1	36	20	F	AD	3	3.39248	0.847997
1	36	20	F	AD	3	3.49296	1.32313
1	36	20	F	AD	3	2.9025	0.479334
1	36	20	F	AD	3	2.91013	0.550785
1	36	20	F	AD	3	3.04729	0.715728
1	36	20	F	AD	3	2.9	1.44669
1	36	20	F	AD	3	2.75809	0.183253
1	36	20	F	AD	3	2.84088	0.42432
1	36	20	F	AD	3	3.04166	0.457314
1	36	20	F	AD	3	2.78205	0.375596
1	36	20	F	AD	3	2.73875	0.153368
1	36	20	F	AD	3	3.3001	1.31295
1	36	20	F	AD	3	3.10785	0.433531
1	36	20	F	AD	3	2.93019	1.43169
1	36	20	F	AD	3	2.81298	0.274346
1	36	20	F	AD	3	2.91151	0.497357
1	36	20	F	AD	3	2.94111	1.04839
1	36	20	F	AD	3	2.96898	0.119577
1	36	20	F	AD	3	2.83182	0.163401
1	36	20	F	AD	3	2.95006	1.33249
1	36	20	F	AD	3	2.90993	0.624902
1	36	20	F	AD	3	2.77751	0.356738
1	36	20	F	AD	3	2.7826	0.348267
1	36	20	F	AD	3	2.92446	0.58262
1	36	20	F	AD	3	2.77482	0.349583
1	36	20	F	AD	3	2.71235	0.630708
1	36	20	F	AD	3	3.55994	0.059523
1	36	20	F	AD	3	2.9049	0.403029
1	36	20	F	AD	3	3.14092	0.136668
1	36	20	F	AD	3	2.89436	0.875384
1	36	20	F	AD	3	2.79204	0.498077
1	36	20	F	AD	3	3.08038	0.777325
1	36	20	F	AD	3	3.00639	0.316457
1	36	20	F	AD	3	3.03843	1.32716
1	36	20	F	AD	3	2.85847	0.501192
1	36	20	F	AD	3	2.9746	0.403816
1	36	20	F	AD	3	2.73925	0.0894939
1	36	20	F	AD	3	2.95132	0.350696
1	36	20	F	AD	3	2.89647	0.628234
1	36	20	F	AD	3	2.89409	0.55147
1	36	20	F	AD	3	3.36725	1.45914
1	36	20	F	AD	3	3.52872	0.425878
1	36	20	F	AD	3	4.53161	3.44905
1	36	20	F	AD	3	3.52732	1.05817
1	36	20	F	AD	3	3.22262	1.02076
1	36	20	F	AD	3	2.98704	0.412333
1	36	20	F	AD	3	3.26121	0.607558
1	36	20	F	AD	3	3.31225	0.276155
1	36	20	F	AD	3	3.00045	0.341278
1	36	20	F	AD	3	3.04654	0.162565
1	36	20	F	AD	3	2.98435	1.29341
1	36	20	F	AD	3	3.06402	1.66771
1	36	20	F	AD	3	2.8093	0.246257
1	38	21	F	AD	3	3.70483	0.669564
1	38	21	F	AD	3	3.03563	0.127093
1	38	21	F	AD	3	2.88679	0.0983506
1	38	21	F	AD	3	3.12806	0.448868
1	38	21	F	AD	3	3.53956	0.668904
1	38	21	F	AD	3	3.03889	0.176277
1	38	21	F	AD	3	3.0187	0.399397
1	38	21	F	AD	3	2.91166	0.213011
1	38	21	F	AD	3	2.9612	0.150741
1	38	21	F	AD	3	2.98804	0.87179
1	38	21	F	AD	3	3.58999	2.38849
1	38	21	F	AD	3	2.88728	0.689765
1	38	21	F	AD	3	3.11306	0.291618
1	38	21	F	AD	3	2.83737	0.177039
1	38	21	F	AD	3	3.92055	0.0679762
1	38	21	F	AD	3	3.8226	0.2552
1	38	21	F	AD	3	3.10672	0.61767
1	38	21	F	AD	3	2.853	0.214193
1	38	21	F	AD	3	2.83548	0.331216
1	38	21	F	AD	3	2.88908	0.936083
1	38	21	F	AD	3	2.89528	0.43648
1	38	21	F	AD	3	2.74597	0.137153
1	38	21	F	AD	3	3.02067	0.361046
1	38	21	F	AD	3	3.99029	0.560223
1	38	21	F	AD	3	3.40788	0.902614
1	38	21	F	AD	3	3.31781	0.0746908
1	38	21	F	AD	3	4.51891	0.969401
1	38	21	F	AD	3	3.39641	1.2897
1	38	21	F	AD	3	3.07361	0.199018
1	38	21	F	AD	3	3.16243	0.44585
1	38	21	F	AD	3	3.09085	0.205454
1	38	21	F	AD	3	3.23289	0.159748
1	38	21	F	AD	3	3.30259	0.326427
1	38	21	F	AD	3	3.24969	0.663324
1	38	21	F	AD	3	4.02824	0.190121
1	38	21	F	AD	3	4.45643	0.943972
1	38	21	F	AD	3	3.4877	0.567029
1	38	21	F	AD	3	3.2081	0.279319
1	38	21	F	AD	3	3.81421	0.355637
1	38	21	F	AD	3	4.3269	1.92311
1	38	21	F	AD	3	3.2505	0.335584
1	38	21	F	AD	3	3.15313	0.87844
1	38	21	F	AD	3	3.18008	0.763515
1	38	21	F	AD	3	2.97988	0.199998
1	38	21	F	AD	3	3.03778	0.625312
1	38	21	F	AD	3	2.95749	0.163694
1	38	21	F	AD	3	3.224	2.28596
1	38	21	F	AD	3	3.35752	0.206734
1	38	21	F	AD	3	3.17978	1.02725
1	38	21	F	AD	3	3.09721	0.337423
1	38	21	F	AD	3	3.12032	0.408119
1	38	21	F	AD	3	3.26492	0.146911
1	38	21	F	AD	3	3.1304	1.30423
1	38	21	F	AD	3	2.91489	0.219924
1	38	21	F	AD	3	2.94168	0.319496
1	38	21	F	AD	3	3.1643	0.191584
1	38	21	F	AD	3	3.37923	0.217795
1	38	21	F	AD	3	3.22979	0.226688
1	38	21	F	AD	3	3.19285	0.252842
1	38	21	F	AD	3	3.28855	0.248438
1	38	21	F	AD	3	3.59293	0.368225
1	38	21	F	AD	3	3.04541	0.632468
1	38	21	F	AD	3	3.38879	0.416718
1	38	21	F	AD	3	3.21021	0.617658
1	38	21	F	AD	3	3.73463	0.867863
1	38	21	F	AD	3	3.65046	0.301963
1	38	21	F	AD	3	3.76499	0.633606
1	38	21	F	AD	3	3.92324	0.40512
1	38	21	F	AD	3	4.30469	1.68794
1	38	21	F	AD	3	2.91075	1.17406
1	38	21	F	AD	3	2.85857	0.806385
1	38	21	F	AD	3	2.81268	0.178343
1	38	21	F	AD	3	3.21794	0.38821
1	38	21	F	AD	3	3.94814	0.212813
1	38	21	F	AD	3	4.83717	0.402875
1	38	21	F	AD	3	5.159	0.543675
1	38	21	F	AD	3	2.77985	0.217239
1	38	21	F	AD	3	3.51951	1.41371
1	38	21	F	AD	3	4.3328	1.61131
1	38	21	F	AD	3	4.46191	0.768829
1	38	21	F	AD	3	3.11182	0.255592
1	38	21	F	AD	3	3.19998	0.224471
1	38	21	F	AD	3	3.35136	0.121391
1	38	21	F	AD	3	3.45122	1.07346
1	38	21	F	AD	3	3.64592	0.842793
1	38	21	F	AD	3	2.97455	0.332853
1	38	21	F	AD	3	3.28831	0.410457
1	38	21	F	AD	3	3.19977	0.457726
1	38	21	F	AD	3	3.72953	0.997434
1	38	21	F	AD	3	3.38346	0.398071
1	38	21	F	AD	3	3.502	0.69596
1	38	21	F	AD	3	3.26901	1.24247
1	38	21	F	AD	3	3.32115	1.67502
1	38	21	F	AD	3	3.60994	0.613323
1	38	21	F	AD	3	3.10849	0.928884
1	38	21	F	AD	3	2.95023	1.19354
1	38	21	F	AD	3	3.15805	1.48415
1	38	21	F	AD	3	2.99923	0.216028
1	38	21	F	AD	3	3.37332	0.894996
1	38	21	F	AD	3	3.53045	1.12086
1	38	21	F	AD	3	3.94953	0.77087
1	38	21	F	AD	3	4.13489	1.45048
1	38	21	F	AD	3	3.04062	0.632479
1	38	21	F	AD	3	3.00114	0.160708
1	38	21	F	AD	3	3.14047	0.645752
1	38	21	F	AD	3	3.0344	0.539526
1	38	21	F	AD	3	2.90807	1.0308
1	38	21	F	AD	3	3.42063	0.324191
2	1	1	F	AD	1	4.2766	1.52682
2	1	1	F	AD	1	3.72493	1.52738
2	1	1	F	AD	1	10.682	0.164165
2	1	1	F	AD	1	3.86529	0.603435
2	1	1	F	AD	1	4.25906	2.18989
2	1	1	F	AD	1	10.4472	0.389668
2	1	1	F	AD	1	5.12104	0.141394
2	1	1	F	AD	1	3.85642	0.170283
2	1	1	F	AD	1	4.74488	2.24465
2	1	1	F	AD	1	3.75602	0.991143
2	1	1	F	AD	1	4.60538	1.89726
2	1	1	F	AD	1	5.25614	2.40144
2	1	1	F	AD	1	4.6321	0.582296
2	1	1	F	AD	1	3.84288	0.856107
2	1	1	F	AD	1	3.63391	0.921418
2	1	1	F	AD	1	3.66692	0.426648
2	1	1	F	AD	1	3.73594	1.17948
2	1	1	F	AD	1	3.77895	0.421515
2	3	2	F	AD	1	3.6113	1.35606
2	3	2	F	AD	1	3.23322	0.390429
2	3	2	F	AD	1	3.22508	1.3786
2	3	2	F	AD	1	3.55827	0.823194
2	3	2	F	AD	1	3.13546	1.54224
2	3	2	F	AD	1	3.45561	1.42877
2	3	2	F	AD	1	3.00379	0.519032
2	3	2	F	AD	1	3.11801	0.609736
2	3	2	F	AD	1	2.78325	1.09288
2	3	2	F	AD	1	3.82105	0.248056
2	3	2	F	AD	1	4.47885	0.761167
2	3	2	F	AD	1	3.59347	1.69245
2	3	2	F	AD	1	3.43609	1.08819
2	3	2	F	AD	1	3.31683	0.635285
2	3	2	F	AD	1	3.25615	0.72356
2	3	2	F	AD	1	3.29718	0.746764
2	3	2	F	AD	1	3.33631	1.00579
2	3	2	F	AD	1	3.27616	0.476669
2	3	2	F	AD	1	3.54565	1.01647
2	3	2	F	AD	1	3.13123	0.53394
2	3	2	F	AD	1	3.60448	1.4428
2	3	2	F	AD	1	4.96187	0.950493
2	3	2	F	AD	1	3.29443	1.03928
2	3	2	F	AD	1	3.12787	1.29718
2	3	2	F	AD	1	3.01455	0.748169
2	3	2	F	AD	1	3.18367	0.917403
2	3	2	F	AD	1	2.86005	0.349244
2	3	2	F	AD	1	3.53037	0.250393
2	3	2	F	AD	1	4.51089	0.744131
2	3	2	F	AD	1	2.30875	0.0659949
2	3	2	F	AD	1	2.92819	0.223582
2	3	2	F	AD	1	5.32673	1.30157
2	3	2	F	AD	1	2.99887	0.596089
2	3	2	F	AD	1	3.90071	0.237535
2	3	2	F	AD	1	3.72931	0.761167
2	3	2	F	AD	1	3.63013	0.611065
2	3	2	F	AD	1	3.90078	2.08337
2	3	2	F	AD	1	4.22212	0.262378
2	3	2	F	AD	1	3.71895	2.30534
2	3	2	F	AD	1	3.2102	0.747394
2	3	2	F	AD	1	3.58575	1.12894
2	3	2	F	AD	1	2.70911	1.2163
2	3	2	F	AD	1	3.06881	1.15407
2	3	2	F	AD	1	3.67001	0.5778
2	3	2	F	AD	1	3.0268	1.21435
2	3	2	F	AD	1	2.89228	1.01711
2	3	2	F	AD	1	4.38551	2.61274
2	3	2	F	AD	1	3.07167	1.54786
2	3	2	F	AD	1	3.25803	1.26142
2	3	2	F	AD	1	2.85476	1.12353
2	3	2	F	AD	1	2.81389	0.923069
2	3	2	F	AD	1	2.99306	1.09987
2	3	2	F	AD	1	2.76328	1.06153
2	3	2	F	AD	1	2.92359	0.660218
2	5	3	F	AD	2	3.85893	0.708628
2	5	3	F	AD	2	3.09554	0.720541
2	5	3	F	AD	2	3.76925	1.63323
2	5	3	F	AD	2	3.88287	0.895817
2	5	3	F	AD	2	3.44049	0.501583
2	5	3	F	AD	2	3.06885	0.77643
2	5	3	F	AD	2	3.34511	0.744654
2	5	3	F	AD	2	3.49449	0.54422
2	5	3	F	AD	2	4.58142	0.720003
2	5	3	F	AD	2	3.4462	0.96016
2	5	3	F	AD	2	3.38147	1.10759
2	5	3	F	AD	2	3.03383	1.61563
2	5	3	F	AD	2	3.44576	0.709056
2	5	3	F	AD	2	3.79017	1.35528
2	5	3	F	AD	2	3.79388	1.85486
2	5	3	F	AD	2	3.47131	0.79292
2	5	3	F	AD	2	3.08881	0.288079
2	5	3	F	AD	2	2.9952	0.348077
2	5	3	F	AD	2	3.10982	0.691101
2	5	3	F	AD	2	3.20726	0.465336
2	5	3	F	AD	2	3.62182	1.26317
2	5	3	F	AD	2	3.50651	0.790032
2	5	3	F	AD	2	3.09187	0.357183
2	5	3	F	AD	2	2.97744	0.727959
2	5	3	F	AD	2	3.03205	0.183891
2	5	3	F	AD	2	3.74522	0.310619
2	5	3	F	AD	2	2.60032	0.0255754
2	5	3	F	AD	2	2.60544	0.0123238
2	5	3	F	AD	2	3.41717	2.80802
2	5	3	F	AD	2	3.1127	1.24571
2	5	3	F	AD	2	3.83076	1.73787
2	5	3	F	AD	2	4.22666	0.809915
2	5	3	F	AD	2	3.39541	1.29252
2	5	3	F	AD	2	3.15217	0.876168
2	5	3	F	AD	2	3.04923	0.28921
2	5	3	F	AD	2	3.08922	0.147661
2	5	3	F	AD	2	4.09409	1.88584
2	5	3	F	AD	2	4.35413	1.99634
2	5	3	F	AD	2	3.26822	0.353405
2	5	3	F	AD	2	3.49543	0.423361
2	5	3	F	AD	2	3.30834	0.319899
2	5	3	F	AD	2	3.28184	0.515002
2	5	3	F	AD	2	3.46064	1.50158
2	5	3	F	AD	2	3.15367	0.753562
2	5	3	F	AD	2	3.42473	1.02124
2	5	3	F	AD	2	3.09012	0.557955
2	5	3	F	AD	2	2.95935	0.350875
2	5	3	F	AD	2	3.09031	0.174128
2	5	3	F	AD	2	3.40094	1.40886
2	5	3	F	AD	2	3.18823	0.177868
2	5	3	F	AD	2	3.06425	0.0502903
2	5	3	F	AD	2	3.19448	0.382617
2	5	3	F	AD	2	2.80455	0.721851
2	5	3	F	AD	2	5.24078	0.63546
2	5	3	F	AD	2	3.33043	0.552584
2	5	3	F	AD	2	4.3371	0.948956
2	5	3	F	AD	2	4.86492	0.290709
2	5	3	F	AD	2	3.13685	0.446088
2	5	3	F	AD	2	3.44719	1.0938
2	5	3	F	AD	2	3.10994	0.461701
2	5	3	F	AD	2	2.99751	0.628346
2	5	3	F	AD	2	3.55857	0.860757
2	5	3	F	AD	2	4.55372	0.354378
2	5	3	F	AD	2	5.06836	0.530948
2	5	3	F	AD	2	3.12925	1.1556
2	5	3	F	AD	2	3.24392	1.8587
2	5	3	F	AD	2	3.63766	0.994473
2	5	3	F	AD	2	3.18534	0.759299
2	5	3	F	AD	2	3.43338	1.2119
2	5	3	F	AD	2	3.64157	0.619269
2	5	3	F	AD	2	2.89174	0.642867
2	5	3	F	AD	2	2.8465	0.30329
2	5	3	F	AD	2	3.14931	0.141617
2	5	3	F	AD	2	2.98083	0.794028
2	5	3	F	AD	2	2.95339	1.00789
2	5	3	F	AD	2	2.94066	0.652655
2	5	3	F	AD	2	2.77752	0.583934
2	5	3	F	AD	2	3.23129	0.538459
2	5	3	F	AD	2	4.20411	1.95339
2	5	3	F	AD	2	3.30546	1.08613
2	5	3	F	AD	2	3.22371	0.243766
2	5	3	F	AD	2	3.36033	0.789698
2	5	3	F	AD	2	3.60695	0.602335
2	5	3	F	AD	2	3.0304	0.876034
2	5	3	F	AD	2	2.99499	1.19042
2	5	3	F	AD	2	3.099	1.01687
2	5	3	F	AD	2	3.24815	0.279819
2	5	3	F	AD	2	3.42029	1.43543
2	5	3	F	AD	2	2.99989	0.222336
2	5	3	F	AD	2	3.05018	0.820723
2	5	3	F	AD	2	4.29712	1.32595
2	5	3	F	AD	2	3.09432	0.445226
2	5	3	F	AD	2	2.96903	0.612193
2	5	3	F	AD	2	3.21422	0.58793
2	5	3	F	AD	2	3.43031	0.954961
2	5	3	F	AD	2	2.91029	0.48063
2	5	3	F	AD	2	3.44186	2.42887
2	5	3	F	AD	2	3.39925	1.43692
2	5	3	F	AD	2	3.91032	1.20048
2	7	4	F	AD	1	4.66381	1.28501
2	7	4	F	AD	1	3.96234	0.622321
2	7	4	F	AD	1	3.20753	3.38284
2	7	4	F	AD	1	5.24085	1.2591
2	7	4	F	AD	1	4.08467	0.369844
2	7	4	F	AD	1	4.10509	3.77715
2	7	4	F	AD	1	4.0202	1.57917
2	7	4	F	AD	1	4.07936	0.44635
2	7	4	F	AD	1	3.11715	3.583
2	7	4	F	AD	1	4.1591	0.098443
2	7	4	F	AD	1	4.46993	0.763014
2	7	4	F	AD	1	3.80236	0.566943
2	7	4	F	AD	1	3.77413	0.44658
2	7	4	F	AD	1	3.70251	0.412392
2	7	4	F	AD	1	3.90071	0.214574
2	7	4	F	AD	1	3.71568	1.82193
2	7	4	F	AD	1	4.03933	0.983974
2	7	4	F	AD	1	3.90134	2.27664
2	7	4	F	AD	1	3.98849	0.402544
2	7	4	F	AD	1	3.78126	0.173548
2	7	4	F	AD	1	3.83281	0.488166
2	7	4	F	AD	1	3.9082	0.0636089
2	7	4	F	AD	1	3.85026	1.73024
2	7	4	F	AD	1	3.76747	0.70723
2	7	4	F	AD	1	3.0126	1.89859
2	7	4	F	AD	1	4.17933	0.813086
2	7	4	F	AD	1	3.91285	0.762504
2	7	4	F	AD	1	3.7089	0.624092
2	7	4	F	AD	1	3.63997	0.936414
2	7	4	F	AD	1	3.69134	0.852977
2	7	4	F	AD	1	3.84103	0.279385
2	7	4	F	AD	1	2.75331	3.18154
2	7	4	F	AD	1	4.55631	0.109824
2	7	4	F	AD	1	3.95135	0.974224
2	7	4	F	AD	1	3.18361	2.11332
2	7	4	F	AD	1	4.18049	1.64401
2	7	4	F	AD	1	3.72525	2.46083
2	7	4	F	AD	1	3.85919	0.559407
2	7	4	F	AD	1	3.67797	0.616238
2	7	4	F	AD	1	2.37067	0.33487
2	7	4	F	AD	1	3.85291	1.33228
2	7	4	F	AD	1	3.46168	1.90353
2	7	4	F	AD	1	3.69672	0.466966
2	7	4	F	AD	1	4.4582	0.845414
2	7	4	F	AD	1	3.69139	0.102772
2	7	4	F	AD	1	3.91731	0.886931
2	7	4	F	AD	1	3.71027	0.210233
2	7	4	F	AD	1	3.52815	0.303263
2	7	4	F	AD	1	3.56834	0.592781
2	7	4	F	AD	1	3.98604	0.350012
2	7	4	F	AD	1	3.99991	0.927329
2	7	4	F	AD	1	3.97429	0.2738
2	7	4	F	AD	1	3.45532	1.93851
2	7	4	F	AD	1	4.02368	2.06676
2	7	4	F	AD	1	2.18499	0.0173745
2	7	4	F	AD	1	3.72714	0.503831
2	7	4	F	AD	1	3.56178	0.334073
2	7	4	F	AD	1	3.63775	1.81281
2	7	4	F	AD	1	3.65293	0.131806
2	7	4	F	AD	1	3.73493	0.785194
2	7	4	F	AD	1	4.4872	0.569384
2	7	4	F	AD	1	3.74996	0.466559
2	7	4	F	AD	1	4.08194	3.40905
2	7	4	F	AD	1	4.32848	2.26819
2	7	4	F	AD	1	2.34975	0.430033
2	7	4	F	AD	1	2.95601	1.61668
2	7	4	F	AD	1	3.75665	1.11622
2	7	4	F	AD	1	3.52376	0.276343
2	7	4	F	AD	1	3.56008	0.112014
2	7	4	F	AD	1	3.6289	0.892699
2	7	4	F	AD	1	4.17197	2.23341
2	7	4	F	AD	1	3.74771	0.842348
2	7	4	F	AD	1	4.13359	0.405897
2	7	4	F	AD	1	4.07939	0.627998
2	7	4	F	AD	1	3.85355	2.33485
2	7	4	F	AD	1	3.55114	0.194067
2	7	4	F	AD	1	3.33732	1.68574
2	7	4	F	AD	1	2.26839	0.0258761
2	7	4	F	AD	1	2.28269	0.00144736
2	7	4	F	AD	1	4.08686	0.287306
2	7	4	F	AD	1	3.85646	0.30778
2	7	4	F	AD	1	4.05291	0.167514
2	10	6	F	AD	3	3.48957	1.26502
2	10	6	F	AD	3	3.4559	0.503464
2	10	6	F	AD	3	3.17282	0.694532
2	10	6	F	AD	3	3.03869	0.669266
2	10	6	F	AD	3	3.47849	1.24943
2	10	6	F	AD	3	3.06699	0.0735387
2	10	6	F	AD	3	3.19155	7.21229
2	10	6	F	AD	3	3.19415	0.33241
2	10	6	F	AD	3	3.76174	1.14749
2	10	6	F	AD	3	2.75704	0.0960764
2	10	6	F	AD	3	3.00519	0.119316
2	10	6	F	AD	3
2	10	6	F	AD	3	3.21163	0.103322
2	10	6	F	AD	3	2.92823	0.153414
2	10	6	F	AD	3	3.10672	0.671782
2	10	6	F	AD	3	2.94499	0.581441
2	10	6	F	AD	3	3.10543	0.609004
2	10	6	F	AD	3	3.39321	0.599735
2	10	6	F	AD	3	2.96374	0.345741
2	10	6	F	AD	3	3.39889	0.225925
2	10	6	F	AD	3	3.44618	0.874415
2	10	6	F	AD	3	3.60664	1.07363
2	10	6	F	AD	3	4.02172	0.193298
2	10	6	F	AD	3	3.1878	1.07793
2	10	6	F	AD	3	4.86346	7.79575
2	10	6	F	AD	3	2.69674	0.419946
2	10	6	F	AD	3	2.54584	0.153669
2	10	6	F	AD	3	3.66226	1.31845
2	10	6	F	AD	3	10.3037	1.09587
2	10	6	F	AD	3	3.85401	0.344548
2	10	6	F	AD	3	3.52629	1.37507
2	10	6	F	AD	3	2.97576	0.659298
2	10	6	F	AD	3	2.99389	0.749865
2	10	6	F	AD	3	3.27647	0.769076
2	10	6	F	AD	3	3.02765	0.363536
2	10	6	F	AD	3	2.82662	0.300656
2	10	6	F	AD	3	3.3224	1.28663
2	10	6	F	AD	3	5.14273	1.43005
2	10	6	F	AD	3	2.86208	0.480461
2	10	6	F	AD	3	2.65394	0.438287
2	10	6	F	AD	3
2	10	6	F	AD	3
2	10	6	F	AD	3
2	10	6	F	AD	3	2.87658	0.245842
2	10	6	F	AD	3	4.59131	0.555132
2	10	6	F	AD	3
2	10	6	F	AD	3	5.00693	0.358684
2	10	6	F	AD	3	2.99045	0.0083312
2	10	6	F	AD	3	4.37482	0.634448
2	10	6	F	AD	3	3.19949	0.706476
2	10	6	F	AD	3	3.72079	1.85438
2	10	6	F	AD	3	2.81255	1.08553
2	10	6	F	AD	3	6.99807	7.76016
2	10	6	F	AD	3	4.58226	2.35116
2	10	6	F	AD	3	6.61468	2.47442
2	10	6	F	AD	3	3.1585	1.14344
2	10	6	F	AD	3	2.99734	1.03189
2	10	6	F	AD	3	5.38631	1.23267
2	10	6	F	AD	3	2.49703	0.00574389
2	10	6	F	AD	3	3.89255	2.36436
2	10	6	F	AD	3	4.17625	0.436243
2	10	6	F	AD	3	4.68342	1.95299
2	10	6	F	AD	3	3.8509	0.780948
2	10	6	F	AD	3	3.469	0.474187
2	10	6	F	AD	3	3.93389	0.945083
2	10	6	F	AD	3	3.72367	0.889172
2	10	6	F	AD	3	3.06647	0.773216
2	10	6	F	AD	3
2	10	6	F	AD	3	5.18152	8.24621
2	10	6	F	AD	3	3.86866	0.636955
2	10	6	F	AD	3	10.2691	0.672689
2	10	6	F	AD	3
2	10	6	F	AD	3	3.27356	1.32024
2	10	6	F	AD	3	3.52031	0.431895
2	10	6	F	AD	3	3.12696	0.262046
2	10	6	F	AD	3
2	12	7	F	AD	3	4.69897	1.59192
2	12	7	F	AD	3	4.39425	1.2905
2	12	7	F	AD	3	4.29872	2.35022
2	12	7	F	AD	3	3.61078	0.622195
2	12	7	F	AD	3	3.50252	0.774133
2	12	7	F	AD	3	3.52962	1.17339
2	12	7	F	AD	3	3.33518	1.49401
2	12	7	F	AD	3	2.9221	0.111229
2	12	7	F	AD	3	3.21496	0.171489
2	12	7	F	AD	3	3.23791	1.60519
2	12	7	F	AD	3	3.37068	0.89965
2	12	7	F	AD	3	4.69886	2.66973
2	12	7	F	AD	3	3.50548	0.607745
2	12	7	F	AD	3	3.61613	1.26303
2	12	7	F	AD	3	4.22305	2.24344
2	12	7	F	AD	3	3.49876	1.07615
2	12	7	F	AD	3	4.33166	0.652954
2	12	7	F	AD	3	3.35751	1.30044
2	12	7	F	AD	3	3.18907	0.470819
2	12	7	F	AD	3	3.00059	0.904423
2	12	7	F	AD	3	3.01671	0.492425
2	12	7	F	AD	3	3.29294	0.899851
2	12	7	F	AD	3	3.72497	1.57287
2	12	7	F	AD	3	3.16556	0.618021
2	12	7	F	AD	3	3.1991	1.26949
2	12	7	F	AD	3	2.93289	0.914718
2	12	7	F	AD	3	3.2244	0.30085
2	12	7	F	AD	3	3.10137	0.709228
2	12	7	F	AD	3	2.99065	0.648423
2	12	7	F	AD	3	2.96025	1.58093
2	12	7	F	AD	3	4.76978	2.427
2	12	7	F	AD	3	4.17726	3.09603
2	12	7	F	AD	3	3.47506	0.355588
2	12	7	F	AD	3	3.38531	0.826111
2	12	7	F	AD	3	3.10937	0.606319
2	12	7	F	AD	3	3.34732	1.2317
2	12	7	F	AD	3	3.16733	0.882063
2	12	7	F	AD	3	3.63402	1.16774
2	12	7	F	AD	3	3.075	1.15323
2	12	7	F	AD	3	4.69259	7.88145
2	12	7	F	AD	3	4.02142	4.60777
2	12	7	F	AD	3	3.60104	1.49661
2	12	7	F	AD	3	4.65479	5.46422
2	12	7	F	AD	3	3.94282	1.36993
2	12	7	F	AD	3	3.61215	1.26792
2	12	7	F	AD	3	3.48042	1.43761
2	12	7	F	AD	3	2.92421	0.557823
2	12	7	F	AD	3	3.58655	0.700615
2	12	7	F	AD	3	4.96243	7.56098
2	12	7	F	AD	3	3.58416	0.973609
2	12	7	F	AD	3	3.45708	1.56044
2	12	7	F	AD	3	3.87789	1.56626
2	12	7	F	AD	3	3.43731	0.465181
2	12	7	F	AD	3	3.37153	1.61952
2	12	7	F	AD	3	5.28327	5.57873
2	12	7	F	AD	3	3.11562	0.388472
2	12	7	F	AD	3	3.34451	0.149044
2	12	7	F	AD	3	2.64389	0.830726
2	12	7	F	AD	3	2.74612	0.506254
2	12	7	F	AD	3	4.50908	8.08299
2	14	8	F	AD	1	4.38429	0.994057
2	14	8	F	AD	1	3.65286	1.87555
2	14	8	F	AD	1	3.73083	0.969209
2	14	8	F	AD	1	3.93758	1.05906
2	14	8	F	AD	1	3.42992	0.687746
2	14	8	F	AD	1	3.59195	0.353659
2	14	8	F	AD	1	3.52557	1.08679
2	14	8	F	AD	1	4.0089	1.17838
2	14	8	F	AD	1	3.71133	1.34006
2	14	8	F	AD	1	3.34705	0.465111
2	14	8	F	AD	1	4.28173	1.60098
2	14	8	F	AD	1	4.66513	0.987372
2	14	8	F	AD	1	3.7849	0.682331
2	14	8	F	AD	1	3.97623	1.04113
2	14	8	F	AD	1	3.86509	1.03374
2	14	8	F	AD	1	3.75892	1.10535
2	14	8	F	AD	1	3.45626	0.381091
2	14	8	F	AD	1	3.34882	0.704758
2	14	8	F	AD	1	3.34207	0.605476
2	14	8	F	AD	1	9.92476	0.250275
2	14	8	F	AD	1	4.35057	0.750641
2	14	8	F	AD	1	3.92712	1.49003
2	14	8	F	AD	1	4.28987	0.456015
2	14	8	F	AD	1	3.71919	1.57319
2	14	8	F	AD	1	3.77627	0.932387
2	14	8	F	AD	1	3.92066	1.14447
2	14	8	F	AD	1	4.02243	0.884613
2	14	8	F	AD	1	3.6101	0.87837
2	14	8	F	AD	1	3.71561	0.758973
2	14	8	F	AD	1	3.27644	0.261818
2	14	8	F	AD	1	4.43209	0.54513
2	14	8	F	AD	1	5.03681	1.24429
2	14	8	F	AD	1	3.68044	0.416857
2	14	8	F	AD	1	5.2045	1.32012
2	14	8	F	AD	1	4.55288	2.50853
2	14	8	F	AD	1	4.20597	1.7023
2	14	8	F	AD	1	4.4048	1.48694
2	14	8	F	AD	1	4.57671	1.78455
2	14	8	F	AD	1	3.70849	0.954911
2	14	8	F	AD	1	3.68759	0.610435
2	14	8	F	AD	1	4.02903	1.33248
2	14	8	F	AD	1	3.70345	0.61561
2	14	8	F	AD	1	3.41389	0.489274
2	14	8	F	AD	1	3.89425	1.17919
2	14	8	F	AD	1	4.14415	1.28052
2	14	8	F	AD	1	5.15973	0.986105
2	14	8	F	AD	1	4.21005	1.55134
2	14	8	F	AD	1	3.7031	1.11868
2	14	8	F	AD	1	3.89287	0.983772
2	14	8	F	AD	1	4.70049	0.921666
2	14	8	F	AD	1	5.25802	0.746827
2	14	8	F	AD	1	4.97958	1.10442
2	14	8	F	AD	1	5.41406	0.300214
2	14	8	F	AD	1	5.92036	5.85383
2	14	8	F	AD	1	3.83773	0.980656
2	14	8	F	AD	1	3.91991	0.285063
2	14	8	F	AD	1	3.83557	1.96388
2	14	8	F	AD	1	3.58123	0.783577
2	14	8	F	AD	1	3.92946	1.497
2	14	8	F	AD	1	3.35585	0.674132
2	16	9	F	AD	2	3.52205	1.08808
2	16	9	F	AD	2	3.10661	0.360488
2	16	9	F	AD	2	3.13929	0.844255
2	16	9	F	AD	2	3.13278	1.03823
2	16	9	F	AD	2	3.23743	1.61081
2	16	9	F	AD	2	3.1485	0.615485
2	16	9	F	AD	2	3.17057	1.02885
2	16	9	F	AD	2	3.2146	1.49182
2	16	9	F	AD	2	8.27478	7.62991
2	16	9	F	AD	2	3.16636	1.8164
2	16	9	F	AD	2	3.17546	0.728549
2	16	9	F	AD	2	3.37548	0.334767
2	16	9	F	AD	2	3.82025	0.813993
2	16	9	F	AD	2	4.13799	0.368122
2	16	9	F	AD	2	3.60702	0.312461
2	16	9	F	AD	2	3.69631	1.27271
2	16	9	F	AD	2	3.19077	0.711259
2	16	9	F	AD	2	3.21006	0.63351
2	16	9	F	AD	2	3.12571	0.550497
2	16	9	F	AD	2	2.97546	1.0238
2	16	9	F	AD	2	3.03744	0.498126
2	16	9	F	AD	2	3.02541	0.667785
2	16	9	F	AD	2	3.6827	0.884132
2	16	9	F	AD	2	3.30247	0.702836
2	16	9	F	AD	2	3.10438	0.466947
2	16	9	F	AD	2	3.44603	1.33488
2	16	9	F	AD	2	3.13579	0.270782
2	16	9	F	AD	2	3.49437	0.844495
2	16	9	F	AD	2	3.75907	1.78378
2	16	9	F	AD	2	3.15694	0.319049
2	16	9	F	AD	2	3.24094	0.511349
2	16	9	F	AD	2	3.22342	1.54166
2	16	9	F	AD	2	3.50562	0.351739
2	16	9	F	AD	2	3.60276	2.49295
2	16	9	F	AD	2	3.19451	0.881479
2	16	9	F	AD	2	3.12941	0.549919
2	16	9	F	AD	2	3.42457	0.958636
2	16	9	F	AD	2	3.32915	0.780869
2	16	9	F	AD	2	3.33686	0.389389
2	16	9	F	AD	2	2.9686	0.161369
2	16	9	F	AD	2	2.95291	1.20034
2	16	9	F	AD	2	3.03244	1.09656
2	16	9	F	AD	2	3.07172	0.281893
2	16	9	F	AD	2	3.48888	2.42569
2	16	9	F	AD	2	3.32445	1.01239
2	16	9	F	AD	2	3.13671	1.21918
2	16	9	F	AD	2	3.58552	1.3895
2	16	9	F	AD	2	3.33815	0.503077
2	16	9	F	AD	2	3.18854	0.223044
2	16	9	F	AD	2	3.18909	1.21555
2	16	9	F	AD	2	3.05264	0.572501
2	16	9	F	AD	2	2.95934	0.488381
2	16	9	F	AD	2	2.94686	0.574171
2	16	9	F	AD	2	3.51117	1.44192
2	16	9	F	AD	2	3.44659	1.1837
2	16	9	F	AD	2	3.11815	1.00866
2	16	9	F	AD	2	3.21885	1.71645
2	16	9	F	AD	2	3.14886	0.271741
2	16	9	F	AD	2	3.16166	0.750279
2	16	9	F	AD	2	3.30334	0.41885
2	16	9	F	AD	2	3.01187	0.657232
2	16	9	F	AD	2	2.84758	0.538498
2	16	9	F	AD	2	6.43046	7.91812
2	16	9	F	AD	2	3.0087	0.5208
2	16	9	F	AD	2	3.96465	1.50577
2	16	9	F	AD	2	3.09505	0.82776
2	16	9	F	AD	2	3.1968	0.457035
2	16	9	F	AD	2	3.53855	1.29848
2	16	9	F	AD	2	3.14031	0.52356
2	16	9	F	AD	2	3.05494	0.154743
2	16	9	F	AD	2	3.82254	0.7264
2	16	9	F	AD	2	3.05389	0.354675
2	16	9	F	AD	2	3.17595	1.1035
2	16	9	F	AD	2	3.09187	0.719068
2	16	9	F	AD	2	3.14347	0.347403
2	16	9	F	AD	2	3.01785	1.52739
2	16	9	F	AD	2	3.67875	0.954155
2	16	9	F	AD	2	3.12634	1.08974
2	16	9	F	AD	2	2.74863	0.678577
2	16	9	F	AD	2	2.8012	1.05341
2	16	9	F	AD	2	2.92555	1.26413
2	16	9	F	AD	2	3.38574	1.0059
2	16	9	F	AD	2	2.57785	0.0893495
2	16	9	F	AD	2	2.83818	1.31486
2	16	9	F	AD	2	2.69296	0.38161
2	18	10	F	AD	3	3.85667	0.78631
2	18	10	F	AD	3	4.26412	0.427942
2	18	10	F	AD	3	3.76082	0.92084
2	18	10	F	AD	3	3.56754	0.732327
2	18	10	F	AD	3	3.45112	0.524017
2	18	10	F	AD	3	3.38521	0.62244
2	18	10	F	AD	3	3.59218	0.571223
2	18	10	F	AD	3	3.45669	0.769223
2	18	10	F	AD	3	9.50824	6.77235
2	18	10	F	AD	3	3.52518	0.308486
2	18	10	F	AD	3	3.41337	1.31472
2	18	10	F	AD	3	4.36329	0.0312851
2	18	10	F	AD	3	3.63109	0.228109
2	18	10	F	AD	3	3.66021	0.425874
2	18	10	F	AD	3	3.666	0.499042
2	18	10	F	AD	3	3.81806	0.488634
2	18	10	F	AD	3	3.73611	0.306765
2	18	10	F	AD	3	3.79338	1.37926
2	18	10	F	AD	3	3.70329	0.994255
2	18	10	F	AD	3	3.69666	0.632504
2	18	10	F	AD	3	3.63198	0.243462
2	18	10	F	AD	3	3.88315	0.794116
2	18	10	F	AD	3	3.8803	0.489897
2	18	10	F	AD	3	3.93723	0.485574
2	18	10	F	AD	3	3.82898	0.536334
2	18	10	F	AD	3	3.59914	0.496357
2	18	10	F	AD	3	3.57678	0.676217
2	18	10	F	AD	3	3.70816	0.468525
2	18	10	F	AD	3	3.46543	0.489025
2	18	10	F	AD	3	3.65292	0.667921
2	18	10	F	AD	3	3.97608	0.925325
2	18	10	F	AD	3	3.5952	1.13569
2	18	10	F	AD	3	3.80892	0.689415
2	18	10	F	AD	3	3.517	0.865691
2	18	10	F	AD	3	3.71585	0.693073
2	18	10	F	AD	3	4.10763	1.1913
2	18	10	F	AD	3	3.94898	1.0719
2	18	10	F	AD	3	3.76013	0.162845
2	18	10	F	AD	3	3.96739	0.816824
2	18	10	F	AD	3	3.88194	0.574239
2	18	10	F	AD	3	3.81715	0.888473
2	18	10	F	AD	3	3.76856	0.90672
2	18	10	F	AD	3	3.75052	1.59876
2	18	10	F	AD	3	3.79243	0.885888
2	18	10	F	AD	3	3.4471	0.270348
2	18	10	F	AD	3	3.85131	0.176554
2	18	10	F	AD	3	3.71392	0.678489
2	18	10	F	AD	3	3.71723	1.22867
2	18	10	F	AD	3	3.53395	0.496437
2	18	10	F	AD	3	3.53102	0.138987
2	18	10	F	AD	3	3.75488	0.459545
2	18	10	F	AD	3	3.67864	0.432415
[truncated: 27,337 more rows]

## Sheet: fixed speech
ID	family ID	role	condition	infant age	sentence	f0 mean	f0 range
1	1	F	AD	1	1	4.21764	2.73072
1	1	F	AD	1	1	3.84964	2.4353
1	1	F	AD	1	1	3.54587	0.943409
1	1	F	AD	1	1	3.60769	0.979208
1	1	F	AD	1	1	3.42666	0.954073
1	1	F	AD	1	1
1	1	F	AD	1	2	3.55895	1.27353
1	1	F	AD	1	2	3.7705	1.32789
1	1	F	AD	1	2	4.02577	0.731388
1	1	F	AD	1	2	3.72723	2.65988
1	1	F	AD	1	2	3.67455	0.464005
1	1	F	AD	1	2	3.53832	0.916036
1	1	F	AD	1	2	4.23238	0.682866
1	1	F	AD	1	3	3.63036	1.66743
1	1	F	AD	1	3	3.52244	2.10349
1	1	F	AD	1	3	3.91384	0.871158
1	1	F	AD	1	3	4.10657	0.755752
1	1	F	AD	1	3	4.1013	1.06498
1	1	F	DD	1	1	3.97295	1.12889
1	1	F	DD	1	1	5.39372	2.02783
1	1	F	DD	1	1	3.89183	0.986146
1	1	F	DD	1	1	3.91731	1.4668
1	1	F	DD	1	1	3.79109	1.07067
1	1	F	DD	1	1	3.57228	0.977002
1	1	F	DD	1	1	3.54137	0.433704
1	1	F	DD	1	1	3.44114	0.593026
1	1	F	DD	1	1	3.23214	0.077405
1	1	F	DD	1	1	3.81264	0.438448
1	1	F	DD	1	2	3.65714	1.45413
1	1	F	DD	1	2	4.13094	0.589852
1	1	F	DD	1	2	4.5475	0.179073
1	1	F	DD	1	2	5.55453	3.52249
1	1	F	DD	1	2	3.7709	0.115743
1	1	F	DD	1	3	4.06079	0.725972
1	1	F	DD	1	3	3.65898	0.829658
1	1	F	DD	1	3	3.81024	1.0973
1	1	F	DD	1	3	3.82441	0.820944
1	1	F	DD	1	3	4.80638	2.74176
1	1	F	DD	1	1	3.91747	1.47131
1	1	F	DD	1	1	4.96889	1.07809
1	1	F	DD	1	1	4.61233	0.961046
1	1	F	DD	1	1	4.20907	1.25847
1	1	F	DD	1	1	4.56425	0.931384
1	1	F	DD	1	1	4.87266	0.790584
1	1	F	DD	1	2	3.65094	0.665987
1	1	F	DD	1	2	4.19102	0.823009
1	1	F	DD	1	2	5.13469	2.02405
1	1	F	DD	1	2	4.7133	3.13019
1	1	F	DD	1	3	4.54232	0.708189
1	1	F	DD	1	3	4.05678	1.84856
1	1	F	DD	1	3	3.93145	1.07096
1	1	F	DD	1	3	3.9074	0.719754
1	1	F	DD	1	3	4.74707	2.45784
1	1	F	ID	1	1	3.66735	0.584988
1	1	F	ID	1	1	5.23855	1.69168
1	1	F	ID	1	1	4.00996	1.22503
1	1	F	ID	1	1	4.0347	0.296588
1	1	F	ID	1	1	3.96313	0.745942
1	1	F	ID	1	1	3.48228	1.10574
1	1	F	ID	1	1	3.32907	0.357856
1	1	F	ID	1	1	3.5485	0.954175
1	1	F	ID	1	1	3.68068	0.809464
1	1	F	ID	1	2	3.34912	1.13229
1	1	F	ID	1	2	3.96544	0.941464
1	1	F	ID	1	2	4.4469	0.548897
1	1	F	ID	1	2	5.25467	3.21562
1	1	F	ID	1	2	3.65058	0.658217
1	1	F	ID	1	3	3.98818	0.0309081
1	1	F	ID	1	3	4.25888	0.788058
1	1	F	ID	1	3	3.55873	1.27026
1	1	F	ID	1	3	3.8243	0.973748
1	1	F	ID	1	3	3.59266	0.68834
1	1	F	ID	1	3	4.75375	2.28612
1	1	F	ID	1	3	5.08046	4.09022
1	1	F	ID	1	1	3.57755	0.970688
1	1	F	ID	1	1	4.63622	1.09796
1	1	F	ID	1	1	4.72712	0.0395656
1	1	F	ID	1	1	3.85486	0.986151
1	1	F	ID	1	1	3.99012	0.667497
1	1	F	ID	1	1	3.57343	1.48014
1	1	F	ID	1	1	3.5781	0.452306
1	1	F	ID	1	2	3.50741	0.579846
1	1	F	ID	1	2	4.00376	0.340143
1	1	F	ID	1	2	4.33213	0.414469
1	1	F	ID	1	2	4.69888	2.59955
1	1	F	ID	1	2	3.79741	0.457054
1	1	F	ID	1	3	3.88556	1.27225
1	1	F	ID	1	3	4.0041	1.76992
1	1	F	ID	1	3	3.9814	0.487408
1	1	F	ID	1	3	3.90472	0.937537
1	1	F	ID	1	3	3.95904	0.989903
1	1	F	ID	1	3	4.93002	3.87705
2	1	M	AD	1	1	6.36308	2.18791
2	1	M	AD	1	1	7.73909	2.7046
2	1	M	AD	1	1	6.42551	0.632122
2	1	M	AD	1	1	5.50852	0.617056
2	1	M	AD	1	1	5.26728	0.763996
2	1	M	AD	1	1	5.23773	0.372793
2	1	M	AD	1	1	4.95536	0.2415
2	1	M	AD	1	1	4.91117	0.124536
2	1	M	AD	1	1	4.81172	0.069277
2	1	M	AD	1	1	4.68661	0.265506
2	1	M	AD	1	1	4.51304	0.11597
2	1	M	AD	1	2	5.02906	0.396925
2	1	M	AD	1	2	4.82554	0.516981
2	1	M	AD	1	2	4.89033	0.18321
2	1	M	AD	1	2	5.13529	0.131103
2	1	M	AD	1	2	5.9553	0.81522
2	1	M	AD	1	2	8.33168	1.83035
2	1	M	AD	1	2	5.85416	0.543379
2	1	M	AD	1	2	4.30294	0.419685
2	1	M	AD	1	3	6.90852	2.87878
2	1	M	AD	1	3	6.47558	3.47009
2	1	M	AD	1	3
2	1	M	AD	1	3
2	1	M	AD	1	3	4.58573	0.676279
2	1	M	AD	1	3	6.33321	1.14874
2	1	M	AD	1	3	7.67524	5.57183
2	1	M	AD	1	3	4.35056	0.912663
2	1	M	AD	1	1	7.42351	2.62761
2	1	M	AD	1	1	5.51303	0.356186
2	1	M	AD	1	1	5.10992	0.953418
2	1	M	AD	1	1	4.56718	0.483393
2	1	M	AD	1	1	4.62382	0.233363
2	1	M	AD	1	1
2	1	M	AD	1	1
2	1	M	AD	1	1	4.52464	0.399899
2	1	M	AD	1	1
2	1	M	AD	1	1
2	1	M	AD	1	2	4.97901	0.527401
2	1	M	AD	1	2	5.13354	0.235436
2	1	M	AD	1	2	5.08953	0.209216
2	1	M	AD	1	2	5.96583	0.548174
2	1	M	AD	1	2	8.18469	2.42989
2	1	M	AD	1	3	7.83879	3.20422
2	1	M	AD	1	3	5.44381	1.13946
2	1	M	AD	1	3	4.42887	0.403319
2	1	M	AD	1	3
2	1	M	AD	1	3	4.44127	0.328212
2	1	M	AD	1	3	5.70152	0.77843
2	1	M	AD	1	3	7.93483	1.12768
2	1	M	AD	1	3	7.81739	1.58089
2	1	M	AD	1	3	4.01893	0.966399
2	1	M	DD	1	1	6.89682	1.89657
2	1	M	DD	1	1	5.91645	2.04655
2	1	M	DD	1	1	5.61092	0.961788
2	1	M	DD	1	1	5.67784	2.87349
2	1	M	DD	1	1	5.03316	1.32805
2	1	M	DD	1	1	4.74275	0.888548
2	1	M	DD	1	1	4.64645	1.17847
2	1	M	DD	1	2	5.94028	3.08584
2	1	M	DD	1	2	7.37483	1.31213
2	1	M	DD	1	2	6.73087	3.68291
2	1	M	DD	1	2	4.83897	0.424789
2	1	M	DD	1	3	5.1329	0.397638
2	1	M	DD	1	3	6.48776	2.57214
2	1	M	DD	1	3	7.29104	0.122513
2	1	M	DD	1	3	5.30041	3.24475
2	1	M	DD	1	3	4.62553	1.17662
2	1	M	DD	1	3	7.04562	4.57455
2	1	M	DD	1	1	6.83775	1.97886
2	1	M	DD	1	1	5.94286	2.31208
2	1	M	DD	1	1	5.7089	1.1028
2	1	M	DD	1	1	5.3274	1.49872
2	1	M	DD	1	1	4.7906	2.36085
2	1	M	DD	1	1	4.49699	0.682801
2	1	M	DD	1	2	5.21935	0.68573
2	1	M	DD	1	2	5.54153	0.805573
2	1	M	DD	1	2	6.65269	1.25074
2	1	M	DD	1	2	6.97957	1.01201
2	1	M	DD	1	2	6.57864	3.98948
2	1	M	DD	1	2	4.48303	0.892273
2	1	M	DD	1	3	6.82265	2.71821
2	1	M	DD	1	3	4.9776	2.47165
2	1	M	DD	1	3	4.29967	1.38562
2	1	M	DD	1	3	4.46098	0.90999
2	1	M	DD	1	3	4.34939	1.25274
2	1	M	DD	1	3	4.9553	0.841935
2	1	M	DD	1	3	6.78915	1.45474
2	1	M	DD	1	3	6.39905	4.48873
2	1	M	ID	1	1	7.34363	1.5336
2	1	M	ID	1	1	6.70126	2.30402
2	1	M	ID	1	1	6.29077	1.03135
2	1	M	ID	1	1	6.04245	1.53624
2	1	M	ID	1	1	5.46249	1.65939
2	1	M	ID	1	1	4.99444	0.983562
2	1	M	ID	1	1	8.09102	2.5645
2	1	M	ID	1	1	6.94142	1.74796
2	1	M	ID	1	1	6.42733	2.01129
2	1	M	ID	1	1	5.98342	1.3982
2	1	M	ID	1	1	5.33646	2.29565
2	1	M	ID	1	1	4.93838	0.687066
2	1	M	ID	1	2	4.78089	1.25107
2	1	M	ID	1	2	4.80271	0.518318
2	1	M	ID	1	2	4.98406	0.866307
2	1	M	ID	1	2	5.19999	1.2485
2	1	M	ID	1	2	7.57087	5.98503
2	1	M	ID	1	2	4.43728	1.18128
2	1	M	ID	1	2	5.16371	1.01639
2	1	M	ID	1	2	5.47793	0.935183
2	1	M	ID	1	2	5.43179	1.33915
2	1	M	ID	1	2	7.24252	4.8787
2	1	M	ID	1	2	4.90808	0.499497
2	1	M	ID	1	3	7.7766	3.47405
2	1	M	ID	1	3	5.18574	1.78902
2	1	M	ID	1	3	4.47784	0.784162
2	1	M	ID	1	3	4.58747	1.30591
2	1	M	ID	1	3	6.41689	1.32535
2	1	M	ID	1	3	8.9084	6.92777
2	1	M	ID	1	3	4.91445	1.00379
2	1	M	ID	1	3	7.22648	3.89275
2	1	M	ID	1	3	5.2338	2.80961
2	1	M	ID	1	3	4.67888	1.98819
2	1	M	ID	1	3	4.70867	1.16311
2	1	M	ID	1	3	4.97006	1.0505
2	1	M	ID	1	3	5.18949	0.25523
2	1	M	ID	1	3	6.6327	1.16818
2	1	M	ID	1	3	7.48359	5.64619
3	2	F	AD	1	1	4.45846	3.0781
3	2	F	AD	1	1	2.67332	0.113474
3	2	F	AD	1	1	2.72712	0.644766
3	2	F	AD	1	1	2.68248	0.256814
3	2	F	AD	1	1	2.80695	0.213641
3	2	F	AD	1	1	2.88251	1.1566
3	2	F	AD	1	1	2.98089	0.91712
3	2	F	AD	1	1	4.45448	2.21321
3	2	F	AD	1	1	2.66882	0.290129
3	2	F	AD	1	1	3.05564	1.00344
3	2	F	AD	1	1	2.87669	0.297078
3	2	F	AD	1	1	2.93068	1.07777
3	2	F	AD	1	1	3.17389	1.04681
3	2	F	AD	1	2	4.37796	1.60279
3	2	F	AD	1	2	5.83642	1.51591
3	2	F	AD	1	2	5.2437	0.979027
3	2	F	AD	1	2	3.45091	3.16837
3	2	F	AD	1	2	2.44431	0.544595
3	2	F	AD	1	2	4.70361	1.94807
3	2	F	AD	1	2	5.62065	2.73286
3	2	F	AD	1	2	4.61647	1.04999
3	2	F	AD	1	2	3.02347	2.75129
3	2	F	AD	1	2	2.33198	0.179024
3	2	F	AD	1	2	2.38201	0.0300652
3	2	F	AD	1	3	4.63506	0.872596
3	2	F	AD	1	3	2.94028	1.89113
3	2	F	AD	1	3	2.53607	0.424984
3	2	F	AD	1	3	3.58928	2.15887
3	2	F	AD	1	3	5.72877	3.89717
3	2	F	AD	1	3	2.96568	2.06962
3	2	F	AD	1	3	3.49856	1.94693
3	2	F	AD	1	3	2.82187	0.962313
3	2	F	AD	1	3	2.44636	0.860937
3	2	F	AD	1	3	2.25221	0.00798892
3	2	F	AD	1	3	4.09167	2.65499
3	2	F	AD	1	3	6.20621	2.74613
3	2	F	AD	1	3	3.41917	3.12638
3	2	F	DD	1	1	5.14815	3.30498
3	2	F	DD	1	1	3.26469	1.15583
3	2	F	DD	1	1	3.34352	0.523185
3	2	F	DD	1	1	3.36722	0.842019
3	2	F	DD	1	1	3.43526	0.640948
3	2	F	DD	1	1	3.69975	0.485497
3	2	F	DD	1	1	5.87277	6.44114
3	2	F	DD	1	1	3.21379	0.830734
3	2	F	DD	1	1	3.19889	0.827531
3	2	F	DD	1	1	3.32004	0.739684
3	2	F	DD	1	1	3.30959	0.238703
3	2	F	DD	1	1	3.23487	0.586829
3	2	F	DD	1	1	3.52995	0.375429
3	2	F	DD	1	2	3.81932	0.654138
3	2	F	DD	1	2	4.62298	0.354946
3	2	F	DD	1	2	5.2852	0.979882
3	2	F	DD	1	2	5.59438	4.45699
3	2	F	DD	1	2	3.08107	0.334706
3	2	F	DD	1	2	3.3951	0.581397
3	2	F	DD	1	2	4.28283	0.362343
3	2	F	DD	1	2	5.52927	0.312036
3	2	F	DD	1	2	6.03351	2.80793
3	2	F	DD	1	3	3.78911	1.24024
3	2	F	DD	1	3	2.97896	1.81622
3	2	F	DD	1	3	2.74132	0.232023
3	2	F	DD	1	3	3.17719	0.373646
3	2	F	DD	1	3	4.24556	0.844872
3	2	F	DD	1	3	6.07679	1.01073
3	2	F	DD	1	3	4.45874	4.13727
3	2	F	DD	1	3	3.03477	0.82227
3	2	F	DD	1	3	4.14325	1.01957
3	2	F	DD	1	3	3.2274	1.81587
3	2	F	DD	1	3	2.64894	0.315092
3	2	F	DD	1	3	3.45382	1.91463
3	2	F	DD	1	3	6.18616	1.86799
3	2	F	DD	1	3	5.18565	4.32973
3	2	F	ID	1	1	5.09638	2.69423
3	2	F	ID	1	1	3.89308	1.34941
3	2	F	ID	1	1	3.92241	0.798673
3	2	F	ID	1	1	3.84183	0.494721
3	2	F	ID	1	1	3.8006	1.13446
3	2	F	ID	1	1	3.82391	1.15046
3	2	F	ID	1	1	7.36995	4.41184
3	2	F	ID	1	1	3.63216	1.18314
3	2	F	ID	1	1	3.65928	1.19791
3	2	F	ID	1	1	3.54976	1.35989
3	2	F	ID	1	1	3.42099	1.05956
3	2	F	ID	1	1	3.23647	0.73674
3	2	F	ID	1	1	3.18746	0.510176
3	2	F	ID	1	2	3.64279	1.06871
3	2	F	ID	1	2	3.84667	0.450053
3	2	F	ID	1	2	4.47739	0.827067
3	2	F	ID	1	2	5.38159	4.12828
3	2	F	ID	1	2	3.30994	1.22341
3	2	F	ID	1	2	3.14446	0.609148
3	2	F	ID	1	2	3.6843	0.417452
3	2	F	ID	1	2	4.27425	0.112322
3	2	F	ID	1	2	4.80171	3.14551
3	2	F	ID	1	2	3.37453	0.376335
3	2	F	ID	1	3	4.13909	0.332817
3	2	F	ID	1	3	3.57806	1.79695
3	2	F	ID	1	3	3.54089	1.13658
3	2	F	ID	1	3	4.75098	3.28396
3	2	F	ID	1	3	4.53707	2.93376
3	2	F	ID	1	3	3.72693	1.51133
3	2	F	ID	1	3	4.14126	1.28613
3	2	F	ID	1	3	5.36697	0.704188
3	2	F	ID	1	3	4.97931	4.43407
3	2	F	ID	1	3	2.90402	0.111581
4	2	M	AD	1	1	6.67535	3.22276
4	2	M	AD	1	1	6.13707	1.12322
4	2	M	AD	1	1	6.41493	1.27277
4	2	M	AD	1	1	6.47563	1.62583
4	2	M	AD	1	1	6.9847	0.651035
4	2	M	AD	1	2	5.99212	1.45941
4	2	M	AD	1	2	6.71272	2.05271
4	2	M	AD	1	2	6.94621	1.13046
4	2	M	AD	1	2	7.37886	4.44059
4	2	M	AD	1	2	4.90751	1.46102
4	2	M	AD	1	2	7.02534	0.625599
4	2	M	AD	1	3	6.12385	1.89565
4	2	M	AD	1	3	5.23648	0.767286
4	2	M	AD	1	3	5.02892	0.738561
4	2	M	AD	1	3	5.87532	0.532371
4	2	M	AD	1	3	6.73983	2.28331
4	2	M	AD	1	3	6.14196	2.84812
4	2	M	AD	1	3	7.14359	1.59368
4	2	M	AD	1	1	5.96615	1.1435
4	2	M	AD	1	1	6.33049	2.16975
4	2	M	AD	1	1	5.47789	2.36875
4	2	M	AD	1	1	4.79436	1.55411
4	2	M	AD	1	1	5.6073	0.44214
4	2	M	AD	1	1	5.75859	1.44279
4	2	M	AD	1	2	6.53851	1.63325
4	2	M	AD	1	2	6.82687	1.44139
4	2	M	AD	1	2	6.88307	2.92209
4	2	M	AD	1	2	5.18831	0.213218
4	2	M	AD	1	2	6.54742	1.03212
4	2	M	AD	1	3	5.70456	1.53394
4	2	M	AD	1	3	5.16348	1.48675
4	2	M	AD	1	3	5.09126	0.45184
4	2	M	AD	1	3	5.90955	0.715302
4	2	M	AD	1	3	6.72387	0.57793
4	2	M	AD	1	3	6.27385	3.85819
4	2	M	DD	1	1	6.75845	3.70346
4	2	M	DD	1	1	6.48662	1.01708
4	2	M	DD	1	1	6.38404	2.07253
4	2	M	DD	1	1	6.54337	1.46124
4	2	M	DD	1	1	7.2561	1.4628
4	2	M	DD	1	1	8.11282	0.3925
4	2	M	DD	1	2	5.43274	1.40945
4	2	M	DD	1	2	6.36142	0.892588
4	2	M	DD	1	2	6.91099	1.09425
4	2	M	DD	1	2	7.7821	3.88851
4	2	M	DD	1	2	6.09361	3.25623
4	2	M	DD	1	3	5.49005	0.628328
4	2	M	DD	1	3	5.57938	1.72163
4	2	M	DD	1	3	5.69533	0.907789
4	2	M	DD	1	3	6.46642	1.11583
4	2	M	DD	1	3	7.27225	4.4377
4	2	M	DD	1	1	7.69178	2.2359
4	2	M	DD	1	1	7.74772	0.663564
4	2	M	DD	1	1	7.61718	1.50062
4	2	M	DD	1	1	7.75098	1.32702
4	2	M	DD	1	1	7.62381	1.85949
4	2	M	DD	1	1	8.15869	0.420832
4	2	M	DD	1	2	6.40076	1.583
4	2	M	DD	1	2	6.57957	1.28397
4	2	M	DD	1	2	6.8917	0.685938
4	2	M	DD	1	2	8.03223	2.1401
4	2	M	DD	1	2	6.15101	0.856207
4	2	M	DD	1	3	6.41513	1.77231
4	2	M	DD	1	3	6.29058	1.34272
4	2	M	DD	1	3	6.37685	1.28052
4	2	M	DD	1	3	5.7342	0.853223
4	2	M	DD	1	3	5.89494	0.596116
4	2	M	DD	1	3	6.40316	3.28864
4	2	M	ID	1	1	6.93868	4.5259
4	2	M	ID	1	1	8.9726	1.72427
4	2	M	ID	1	1	7.54343	2.06954
4	2	M	ID	1	1	6.10107	2.35065
4	2	M	ID	1	1	5.64354	1.15219
4	2	M	ID	1	2	5.84783	1.48592
4	2	M	ID	1	2	6.62047	0.855766
4	2	M	ID	1	2	6.83694	0.914349
4	2	M	ID	1	2	6.75802	0.132919
4	2	M	ID	1	2	6.82396	4.72693
4	2	M	ID	1	3	6.13545	0.800716
4	2	M	ID	1	3	5.70619	1.33477
4	2	M	ID	1	3	4.90383	1.37163
4	2	M	ID	1	3	4.77518	0.861628
4	2	M	ID	1	3	5.13046	0.393784
4	2	M	ID	1	3	5.15837	0.68525
4	2	M	ID	1	3	5.37652	0.737702
4	2	M	ID	1	3	6.10849	0.91145
4	2	M	ID	1	3	6.9972	5.54768
4	2	M	ID	1	1	6.82496	3.48048
4	2	M	ID	1	1	8.76168	1.16613
4	2	M	ID	1	1	7.36253	2.87817
4	2	M	ID	1	1	6.11113	2.37928
4	2	M	ID	1	1	5.53803	0.809432
4	2	M	ID	1	2	5.58034	1.55226
4	2	M	ID	1	2	5.942	1.01247
4	2	M	ID	1	2	6.51211	0.610283
4	2	M	ID	1	2	7.51831	4.70315
4	2	M	ID	1	2	5.26683	0.29995
4	2	M	ID	1	3	6.6603	1.16674
4	2	M	ID	1	3	5.80943	1.38679
4	2	M	ID	1	3	6.22072	1.37037
4	2	M	ID	1	3	6.16121	0.634277
4	2	M	ID	1	3	6.22298	0.430277
4	2	M	ID	1	3	5.46685	0.407356
4	2	M	ID	1	3	6.60141	1.17576
4	2	M	ID	1	3	7.86267	6.3566
4	2	M	ID	1	3	5.15471	0.389161
5	3	F	AD	2	1	5.34983	2.45273
5	3	F	AD	2	1	5.82994	0.567337
5	3	F	AD	2	1	5.28774	0.810692
5	3	F	AD	2	1	5.12915	0.848194
5	3	F	AD	2	1	4.98522	0.248876
5	3	F	AD	2	1	4.399	0.929307
5	3	F	AD	2	1	3.35417	1.16004
5	3	F	AD	2	1	3.97979	0.253332
5	3	F	AD	2	1	4.59251	0.569627
5	3	F	AD	2	1	4.66942	0.971198
5	3	F	AD	2	1	4.48383	0.836354
5	3	F	AD	2	1	4.62991	0.329545
5	3	F	AD	2	1	4.49381	0.254078
5	3	F	AD	2	1	4.04414	1.3727
5	3	F	AD	2	1	3.34404	0.552855
5	3	F	AD	2	2	3.51296	0.585099
5	3	F	AD	2	2	3.76036	0.523301
5	3	F	AD	2	2	3.64272	0.846704
5	3	F	AD	2	2	3.29162	0.228285
5	3	F	AD	2	2	3.56078	1.089
5	3	F	AD	2	2	3.3117	0.403424
5	3	F	AD	2	2	3.9785	0.749323
5	3	F	AD	2	2	4.50556	0.337804
5	3	F	AD	2	2	4.64736	0.415387
5	3	F	AD	2	2	4.2544	1.89446
5	3	F	AD	2	2	3.50407	0.498123
5	3	F	AD	2	3	4.69112	2.34665
5	3	F	AD	2	3	3.93406	1.44502
5	3	F	AD	2	3	3.88949	0.848942
5	3	F	AD	2	3	4.19087	0.316821
5	3	F	AD	2	3	3.5749	1.33196
5	3	F	AD	2	3	3.88055	0.708018
5	3	F	AD	2	3	3.34191	1.37103
5	3	F	AD	2	3	3.33211	0.499065
5	3	F	AD	2	3	3.27917	0.556901
5	3	F	AD	2	3	4.14141	0.195548
5	3	F	AD	2	3	3.60743	1.90535
5	3	F	DD	2	1	4.94451	2.51236
5	3	F	DD	2	1	4.18638	2.26233
5	3	F	DD	2	1	5.65719	0.698189
5	3	F	DD	2	1	5.6301	1.06163
5	3	F	DD	2	1	5.85782	0.0934444
5	3	F	DD	2	1	5.33478	0.846728
5	3	F	DD	2	1	4.14265	1.40762
5	3	F	DD	2	1	3.15862	0.653456
5	3	F	DD	2	1	4.94588	2.71739
5	3	F	DD	2	1	3.66926	0.933156
5	3	F	DD	2	1	3.19255	0.944199
5	3	F	DD	2	1	3.03808	0.541602
5	3	F	DD	2	1	3.41237	0.4657
5	3	F	DD	2	1	4.20737	2.56329
5	3	F	DD	2	1	3.67884	1.19809
5	3	F	DD	2	1	4.62731	1.41573
5	3	F	DD	2	1	5.21274	0.331905
5	3	F	DD	2	1	4.40331	2.0202
5	3	F	DD	2	2	4.10944	0.802123
5	3	F	DD	2	2	4.49035	0.358816
5	3	F	DD	2	2	4.40091	0.291449
5	3	F	DD	2	2	3.96173	0.57567
5	3	F	DD	2	2	3.7091	2.65034
5	3	F	DD	2	2	4.27031	0.42918
5	3	F	DD	2	2	4.39048	0.940177
5	3	F	DD	2	2	4.57091	0.40994
5	3	F	DD	2	2	3.69443	1.59771
5	3	F	DD	2	3	3.87986	0.437181
5	3	F	DD	2	3	4.10488	0.608906
5	3	F	DD	2	3	3.73845	0.868909
5	3	F	DD	2	3	3.89781	0.554491
5	3	F	DD	2	3	3.91016	1.24168
5	3	F	DD	2	3	3.88878	0.390171
5	3	F	DD	2	3	3.97175	0.515196
5	3	F	DD	2	3	3.5166	0.218155
5	3	F	ID	2	1	5.24704	0.984014
5	3	F	ID	2	1	5.5236	0.646639
5	3	F	ID	2	1	5.45914	0.664901
5	3	F	ID	2	1	5.57292	0.742299
5	3	F	ID	2	1	5.34586	2.5667
5	3	F	ID	2	1	3.58572	0.530647
5	3	F	ID	2	1	4.18457	2.90238
5	3	F	ID	2	1	3.4023	0.955128
5	3	F	ID	2	1	3.38774	0.862997
5	3	F	ID	2	1	3.50567	1.68213
5	3	F	ID	2	1	5.01573	1.8856
5	3	F	ID	2	1	3.86591	0.678515
5	3	F	ID	2	1	4.21396	3.63812
5	3	F	ID	2	1	3.53414	0.935624
5	3	F	ID	2	1	3.49785	0.224233
5	3	F	ID	2	1	3.09009	0.836229
5	3	F	ID	2	1	3.30521	0.773999
5	3	F	ID	2	1	3.61259	0.317511
5	3	F	ID	2	1	3.58323	1.33249
5	3	F	ID	2	2	4.03342	1.42008
5	3	F	ID	2	2	4.42682	0.247442
5	3	F	ID	2	2	4.8133	0.307572
5	3	F	ID	2	2	5.51822	0.549617
5	3	F	ID	2	2	5.79035	0.411635
5	3	F	ID	2	2	5.51776	3.40402
5	3	F	ID	2	2	3.21671	0.561907
5	3	F	ID	2	2	3.69683	0.324843
5	3	F	ID	2	2	3.91924	0.310517
5	3	F	ID	2	2	4.15468	0.960648
5	3	F	ID	2	2	4.20123	0.322777
5	3	F	ID	2	2	4.16563	0.194441
5	3	F	ID	2	2	4.55026	3.15673
5	3	F	ID	2	2	3.95606	1.81107
5	3	F	ID	2	2	4.44104	0.254828
5	3	F	ID	2	2	4.69285	0.420035
5	3	F	ID	2	2	4.94614	2.78536
5	3	F	ID	2	2	3.48651	0.429413
5	3	F	ID	2	2	3.76327	1.93477
5	3	F	ID	2	2	3.75395	0.41847
5	3	F	ID	2	2	4.414	0.901276
5	3	F	ID	2	2	5.04418	0.870209
5	3	F	ID	2	2	5.57094	0.258235
5	3	F	ID	2	2	3.64936	0.488702
5	3	F	ID	2	3	4.17284	0.479187
5	3	F	ID	2	3	3.68865	2.49031
5	3	F	ID	2	3	3.57719	0.63207
5	3	F	ID	2	3	3.86001	0.482689
5	3	F	ID	2	3	3.91942	1.77874
6	3	M	AD	2	1	7.61083	3.4919
6	3	M	AD	2	1	6.28353	1.74412
6	3	M	AD	2	1	5.33982	0.935299
6	3	M	AD	2	1	5.62668	0.09812
6	3	M	AD	2	1	5.50301	1.15641
6	3	M	AD	2	1	5.59948	0.750795
6	3	M	AD	2	1	7.26619	2.05348
6	3	M	AD	2	1	6.23656	0.820166
6	3	M	AD	2	1	5.88451	1.29388
6	3	M	AD	2	1	6.03397	1.08127
6	3	M	AD	2	1	6.32889	1.48671
6	3	M	AD	2	1	5.78873	0.771872
6	3	M	AD	2	1	6.07572	1.576
6	3	M	AD	2	1	5.89695	1.59272
6	3	M	AD	2	2	6.72605	1.34027
6	3	M	AD	2	2	8.18643	1.45459
6	3	M	AD	2	2	8.28081	1.18906
6	3	M	AD	2	2	6.65353	3.85356
6	3	M	AD	2	2	5.99797	1.19552
6	3	M	AD	2	2	6.88567	1.3843
6	3	M	AD	2	2	6.98759	1.00046
6	3	M	AD	2	2	7.23012	3.32852
6	3	M	AD	2	2	5.42889	0.473626
6	3	M	AD	2	3	7.60664	1.92515
6	3	M	AD	2	3	5.92222	2.79694
6	3	M	AD	2	3	5.56546	0.672959
6	3	M	AD	2	3	5.74156	1.16897
6	3	M	AD	2	3	6.53546	1.17431
6	3	M	AD	2	3	6.12788	2.73196
6	3	M	AD	2	3	6.157	1.49768
6	3	M	AD	2	3	5.6172	0.630365
6	3	M	AD	2	3	5.93358	1.44954
6	3	M	AD	2	3	5.64678	0.563746
6	3	M	AD	2	3	6.28522	0.881797
6	3	M	AD	2	3	5.98472	2.79041
6	3	M	DD	2	1	6.99491	1.76739
6	3	M	DD	2	1	6.23213	1.19709
6	3	M	DD	2	1	6.48592	1.07589
6	3	M	DD	2	1	6.37484	1.65798
6	3	M	DD	2	1	6.03112	1.03035
6	3	M	DD	2	1	6.26237	1.15039
6	3	M	DD	2	1	8.04029	1.9759
6	3	M	DD	2	1	7.14151	1.52499
6	3	M	DD	2	1	6.92301	1.48675
6	3	M	DD	2	1	6.79493	0.386214
6	3	M	DD	2	1	6.45292	1.71467
6	3	M	DD	2	1	6.43984	1.11135
6	3	M	DD	2	1	6.32756	1.12495
6	3	M	DD	2	1	6.58893	0.871208
6	3	M	DD	2	2	5.49743	1.50565
6	3	M	DD	2	2	5.74884	0.903476
6	3	M	DD	2	2	5.35893	0.726872
6	3	M	DD	2	2	5.66066	1.25728
6	3	M	DD	2	2	6.01514	0.370738
6	3	M	DD	2	2	7.08711	4.94215
6	3	M	DD	2	2	6.00135	1.06568
6	3	M	DD	2	2	6.70326	0.99286
6	3	M	DD	2	2	6.95846	0.599219
6	3	M	DD	2	2	7.76703	1.00919
6	3	M	DD	2	2	6.42199	4.05843
6	3	M	DD	2	3	6.59119	0.951111
6	3	M	DD	2	3	6.2535	1.45494
6	3	M	DD	2	3	5.7381	0.438136
6	3	M	DD	2	3	6.15845	1.41345
6	3	M	DD	2	3	7.02465	1.165
6	3	M	DD	2	3	6.42151	1.87085
6	3	M	DD	2	3	6.18642	0.505497
6	3	M	DD	2	3	5.74622	1.26464
6	3	M	DD	2	3	4.77877	3.00148
6	3	M	DD	2	3	5.68331	0.544787
6	3	M	DD	2	3	5.90479	0.73959
6	3	M	DD	2	3	5.57513	1.61651
6	3	M	ID	2	1	7.5292	4.86693
6	3	M	ID	2	1	5.82508	1.5991
6	3	M	ID	2	1	5.64719	0.888888
6	3	M	ID	2	1	5.5801	1.4676
6	3	M	ID	2	1	5.53119	1.16989
6	3	M	ID	2	1	5.51557	1.32391
6	3	M	ID	2	1	7.98533	5.28484
6	3	M	ID	2	1	6.8392	1.07746
6	3	M	ID	2	1	6.13305	0.412671
6	3	M	ID	2	1	5.77581	1.04294
6	3	M	ID	2	1	5.5723	1.32036
6	3	M	ID	2	1	5.61277	0.612833
6	3	M	ID	2	2	6.02205	0.897744
6	3	M	ID	2	2	6.50318	1.53289
6	3	M	ID	2	2	6.79595	1.33945
6	3	M	ID	2	2	8.05534	4.32493
6	3	M	ID	2	2	5.46205	1.05066
6	3	M	ID	2	2	5.92532	1.3392
6	3	M	ID	2	2	5.95152	0.616058
6	3	M	ID	2	2	6.45798	0.958315
6	3	M	ID	2	2	6.5848	1.01513
6	3	M	ID	2	2	7.50799	3.11369
6	3	M	ID	2	2	5.85172	0.480862
6	3	M	ID	2	3	6.81218	1.66095
6	3	M	ID	2	3	6.80898	2.14315
6	3	M	ID	2	3	5.91185	0.739431
6	3	M	ID	2	3	6.05292	2.27283
6	3	M	ID	2	3	7.08064	0.668206
6	3	M	ID	2	3	7.37014	4.29455
6	3	M	ID	2	3	5.90489	1.5747
6	3	M	ID	2	3	3.79063	0.373822
6	3	M	ID	2	3	6.45612	1.45543
6	3	M	ID	2	3	5.87814	0.582127
6	3	M	ID	2	3	6.40815	3.66794
6	3	M	ID	2	3	5.95367	4.23129
7	4	F	AD	1	1	4.33991	0.718855
7	4	F	AD	1	1	3.64304	0.234735
7	4	F	AD	1	1	3.72475	0.859325
7	4	F	AD	1	1	3.82471	0.348991
7	4	F	AD	1	1	3.81216	0.17171
7	4	F	AD	1	1	3.82423	0.781899
7	4	F	AD	1	1	3.87028	1.74627
7	4	F	AD	1	1	4.55	1.32178
7	4	F	AD	1	1	5.10517	1.08015
7	4	F	AD	1	1	4.01827	1.24546
7	4	F	AD	1	1	3.93021	2.15556
7	4	F	AD	1	1	3.89516	0.836393
7	4	F	AD	1	1	3.91928	0.364688
7	4	F	AD	1	1	3.83621	0.611909
7	4	F	AD	1	1	3.93154	0.451234
7	4	F	AD	1	2	4.26721	0.713204
7	4	F	AD	1	2	4.62131	0.416411
7	4	F	AD	1	2	5.02805	0.816179
7	4	F	AD	1	2	4.42035	2.04831
7	4	F	AD	1	2	4.27093	0.889944
7	4	F	AD	1	2	4.39188	1.17156
7	4	F	AD	1	2	4.89922	1.38575
7	4	F	AD	1	2	4.94042	0.290212
7	4	F	AD	1	2	4.29615	1.22545
7	4	F	AD	1	2	4.2338	1.00528
7	4	F	AD	1	3	4.39462	0.925415
7	4	F	AD	1	3	3.7902	1.04218
7	4	F	AD	1	3	3.76252	0.99919
7	4	F	AD	1	3	3.64438	0.249075
7	4	F	AD	1	3	3.98008	0.572236
7	4	F	AD	1	3	4.591	0.474644
7	4	F	AD	1	3	4.15768	1.61862
7	4	F	AD	1	3	4.32734	0.552698
7	4	F	AD	1	3	3.87866	0.94634
7	4	F	AD	1	3	3.89113	1.43805
7	4	F	AD	1	3	4.31848	0.547382
7	4	F	AD	1	3	4.09213	1.18023
7	4	F	DD	1	1	4.65569	1.94781
7	4	F	DD	1	1	5.09439	1.0906
7	4	F	DD	1	1	4.4739	0.643165
7	4	F	DD	1	1	4.1662	1.11464
7	4	F	DD	1	1	3.95307	0.773733
7	4	F	DD	1	1	3.89337	0.600781
7	4	F	DD	1	1	3.70963	0.374277
7	4	F	DD	1	1	4.06954	0.487968
7	4	F	DD	1	1	4.26389	0.849067
7	4	F	DD	1	1	4.1615	0.687218
7	4	F	DD	1	1	3.75581	2.2043
7	4	F	DD	1	1	3.72513	0.272108
7	4	F	DD	1	1	3.73391	0.273368
7	4	F	DD	1	1	4.02779	1.9439
7	4	F	DD	1	2	4.30046	1.62068
7	4	F	DD	1	2	4.73	1.24185
7	4	F	DD	1	2	4.77602	0.546764
7	4	F	DD	1	2	4.42952	1.4335
7	4	F	DD	1	2	4.15319	1.39778
7	4	F	DD	1	2	4.50338	0.728525
7	4	F	DD	1	2	4.13795	1.47828
7	4	F	DD	1	2	4.24849	1.52975
7	4	F	DD	1	2	4.88746	0.989025
7	4	F	DD	1	2	4.87167	0.302211
7	4	F	DD	1	2	4.57895	1.45002
7	4	F	DD	1	3	4.60258	0.458297
7	4	F	DD	1	3	3.84763	0.638073
7	4	F	DD	1	3	3.81029	1.28004
7	4	F	DD	1	3	4.57811	0.382498
7	4	F	DD	1	3	4.22259	1.57384
7	4	F	DD	1	3	4.70876	1.36603
7	4	F	DD	1	3	3.90559	1.61785
7	4	F	DD	1	3	3.64727	0.793387
7	4	F	DD	1	3	3.9885	0.468404
7	4	F	DD	1	3	4.33398	2.0161
7	4	F	DD	1	3	4.2532	1.14028
7	4	F	ID	1	1	4.68412	1.49048
7	4	F	ID	1	1	5.53401	0.719762
7	4	F	ID	1	1	4.1693	0.862947
7	4	F	ID	1	1	3.96332	1.35592
7	4	F	ID	1	1	3.98485	0.84332
7	4	F	ID	1	1	4.00528	0.535891
7	4	F	ID	1	1	4.10788	1.65388
7	4	F	ID	1	1	3.79939	0.593574
7	4	F	ID	1	1	5.40081	1.57124
7	4	F	ID	1	1	5.60744	1.22532
7	4	F	ID	1	1	5.1857	1.77099
7	4	F	ID	1	1	4.76123	0.489535
7	4	F	ID	1	1	4.93583	1.59643
7	4	F	ID	1	1	4.40958	0.647069
7	4	F	ID	1	1	4.42986	1.317
7	4	F	ID	1	2	4.44067	1.10549
7	4	F	ID	1	2	5.48516	0.855045
7	4	F	ID	1	2	5.65562	1.29392
7	4	F	ID	1	2	5.21544	2.43355
7	4	F	ID	1	2	3.66757	0.325141
7	4	F	ID	1	2	4.59855	0.958059
7	4	F	ID	1	2	5.58701	0.902125
7	4	F	ID	1	2	5.70378	1.20279
7	4	F	ID	1	2	5.19115	2.74641
7	4	F	ID	1	2	3.93384	0.728746
7	4	F	ID	1	3	4.77057	1.64526
7	4	F	ID	1	3	4.3864	1.47241
7	4	F	ID	1	3	4.09613	1.69364
7	4	F	ID	1	3	4.75943	1.1351
7	4	F	ID	1	3	5.59923	1.36904
7	4	F	ID	1	3	4.72088	2.07571
7	4	F	ID	1	3	5.04904	1.80635
7	4	F	ID	1	3	4.31384	1.18275
7	4	F	ID	1	3	4.22937	2.0261
7	4	F	ID	1	3	5.14939	3.38699
7	4	F	ID	1	3	4.54659	2.8985
8	4	M	AD	1	1	7.07696	0.825502
8	4	M	AD	1	1	7.61435	0.894501
8	4	M	AD	1	1	6.85821	1.23773
8	4	M	AD	1	1	6.42294	1.32077
8	4	M	AD	1	1	5.8137	0.668654
8	4	M	AD	1	1	5.83103	0.946176
8	4	M	AD	1	1	6.94639	0.640381
8	4	M	AD	1	1	7.52366	1.02144
8	4	M	AD	1	1	6.75103	1.24526
8	4	M	AD	1	1	6.35917	0.728873
8	4	M	AD	1	1	5.57743	1.22667
8	4	M	AD	1	1	5.3639	0.909353
8	4	M	AD	1	2	6.33479	1.20133
8	4	M	AD	1	2	7.31902	0.593689
8	4	M	AD	1	2	7.34714	1.39381
8	4	M	AD	1	2	5.95075	2.56167
8	4	M	AD	1	2	5.4248	0.86731
8	4	M	AD	1	2	6.26356	1.68375
8	4	M	AD	1	2	7.49202	1.03152
8	4	M	AD	1	2	7.25959	0.796005
8	4	M	AD	1	2	6.08463	3.03831
8	4	M	AD	1	2	4.67723	1.37954
8	4	M	AD	1	3	6.53583	0.555256
8	4	M	AD	1	3	5.42949	2.11689
8	4	M	AD	1	3	5.60084	0.687641
8	4	M	AD	1	3	5.46829	1.2953
8	4	M	AD	1	3	6.40504	1.17232
8	4	M	AD	1	3	5.58253	2.29473
8	4	M	AD	1	3	6.75192	1.09979
8	4	M	AD	1	3	5.50137	1.31632
8	4	M	AD	1	3	5.36544	1.88769
8	4	M	AD	1	3	6.63574	1.14391
8	4	M	AD	1	3	5.64057	2.01433
8	4	M	DD	1	1	6.59337	0.750989
8	4	M	DD	1	1	7.57619	1.49803
8	4	M	DD	1	1	6.97638	2.5778
8	4	M	DD	1	1	6.41566	0.577327
8	4	M	DD	1	1	8.3708	1.82496
8	4	M	DD	1	1	6.57274	0.757932
8	4	M	DD	1	1	6.16619	0.378401
8	4	M	DD	1	1	6.50717	1.19256
8	4	M	DD	1	1	6.22738	0.988027
8	4	M	DD	1	1	7.49117	0.520425
8	4	M	DD	1	1	5.70303	2.12611
8	4	M	DD	1	2	6.94122	1.15448
8	4	M	DD	1	2	7.66895	1.32575
8	4	M	DD	1	2	6.47935	3.21491
8	4	M	DD	1	2	5.29508	0.592337
8	4	M	DD	1	2	8.23016	1.67566
8	4	M	DD	1	2	6.40929	1.5943
8	4	M	DD	1	2	6.26684	1.31414
8	4	M	DD	1	2	6.01377	1.79275
8	4	M	DD	1	2	6.70967	3.2137
8	4	M	DD	1	3	6.74578	1.54309
8	4	M	DD	1	3	6.83714	1.72712
8	4	M	DD	1	3	6.1784	1.88265
8	4	M	DD	1	3	5.87806	1.51544
8	4	M	DD	1	3	6.00966	1.4772
8	4	M	DD	1	3	6.34935	2.96607
8	4	M	DD	1	3	6.29542	1.60451
8	4	M	DD	1	3	6.04004	2.40497
8	4	M	DD	1	3	5.69731	0.617487
8	4	M	DD	1	3	6.57205	0.918354
8	4	M	DD	1	3	6.07192	1.18325
8	4	M	DD	1	3	6.24708	2.21476
8	4	M	ID	1	1	7.31114	2.20672
8	4	M	ID	1	1	9.28871	1.37009
8	4	M	ID	1	1	7.43587	2.20778
8	4	M	ID	1	1	6.3966	2.04569
8	4	M	ID	1	1	5.84862	2.59029
8	4	M	ID	1	1	5.91037	3.42472
8	4	M	ID	1	1	7.39468	1.20398
8	4	M	ID	1	1	6.63784	0.886449
8	4	M	ID	1	1	6.28871	0.69892
8	4	M	ID	1	1	6.05545	0.757995
8	4	M	ID	1	1	5.83915	0.518661
8	4	M	ID	1	1	5.65942	0.670936
8	4	M	ID	1	1	4.28509	2.2642
8	4	M	ID	1	2	7.53687	2.70452
8	4	M	ID	1	2	8.62738	1.2316
8	4	M	ID	1	2	8.01596	1.33803
8	4	M	ID	1	2	6.35519	3.2667
8	4	M	ID	1	2	5.9702	1.58609
8	4	M	ID	1	2	6.94324	0.501019
8	4	M	ID	1	2	6.9946	1.12411
8	4	M	ID	1	2	7.02912	5.67844
8	4	M	ID	1	2	5.74113	2.13653
8	4	M	ID	1	3	6.91082	2.99955
8	4	M	ID	1	3	6.13008	6.10758
8	4	M	ID	1	3	6.47589	3.70483
8	4	M	ID	1	3	8.16214	3.17498
8	4	M	ID	1	3	6.25315	1.93975
8	4	M	ID	1	3	6.45544	1.03425
8	4	M	ID	1	3	5.66036	1.60864
8	4	M	ID	1	3	7.85808	2.62915
8	4	M	ID	1	3	6.21714	3.20255
9	5	M	AD	3	1	4.75783	0.525317
9	5	M	AD	3	1	5.48818	1.27526
9	5	M	AD	3	1	7.63603	0.695142
9	5	M	AD	3	1	6.90672	0.353003
9	5	M	AD	3	1	7.19904	0.506784
9	5	M	AD	3	1	7.46624	2.08707
9	5	M	AD	3	1	6.76627	1.64755
9	5	M	AD	3	1	6.28014	0.839986
9	5	M	AD	3	1	6.9178	0.568362
9	5	M	AD	3	1	6.81203	0.636966
9	5	M	AD	3	1	6.0292	0.584127
9	5	M	AD	3	1	5.43969	1.277
9	5	M	AD	3	1	6.08763	1.4265
9	5	M	AD	3	1	5.29624	1.51941
9	5	M	AD	3	2	5.62762	0.715568
9	5	M	AD	3	2	5.75406	0.526586
9	5	M	AD	3	2	6.44233	1.16015
9	5	M	AD	3	2	7.66414	3.32582
9	5	M	AD	3	2	5.20149	0.350298
9	5	M	AD	3	2	5.92845	1.47601
9	5	M	AD	3	2	6.44231	0.773994
9	5	M	AD	3	2	5.35478	0.829671
9	5	M	AD	3	2	6.53496	3.43292
9	5	M	AD	3	2	5.53228	1.94808
9	5	M	AD	3	2	6.18301	0.740333
9	5	M	AD	3	2	6.46279	0.877169
9	5	M	AD	3	2	6.10916	0.695007
9	5	M	AD	3	2	6.38362	1.78924
9	5	M	AD	3	2	4.86712	0.204547
9	5	M	AD	3	3	7.96842	2.3933
9	5	M	AD	3	3	6.46823	1.28864
9	5	M	AD	3	3	5.79413	0.825468
9	5	M	AD	3	3	5.97425	0.674352
9	5	M	AD	3	3	5.62233	1.3379
9	5	M	AD	3	3	6.24969	1.33439
9	5	M	AD	3	3	6.32998	1.59208
9	5	M	AD	3	3	5.76167	0.393405
9	5	M	AD	3	3	5.56059	0.635833
9	5	M	AD	3	3	5.39273	0.627891
9	5	M	AD	3	3	5.44261	1.24701
9	5	M	AD	3	3	4.52756	0.682367
9	5	M	DD	3	1	6.01341	0.584915
9	5	M	DD	3	1	6.74729	0.871538
9	5	M	DD	3	1	6.72864	0.390029
9	5	M	DD	3	1	6.28583	0.900957
9	5	M	DD	3	1	5.59911	2.24124
9	5	M	DD	3	1	5.78655	1.62986
9	5	M	DD	3	1	5.66924	0.472737
9	5	M	DD	3	1	6.92266	0.87202
9	5	M	DD	3	1	6.75011	0.699401
9	5	M	DD	3	1	6.66739	1.58675
9	5	M	DD	3	1	6.73579	3.15182
9	5	M	DD	3	1	5.69044	1.35668
9	5	M	DD	3	2	6.35893	0.763837
9	5	M	DD	3	2	7.15111	1.62877
9	5	M	DD	3	2	6.00664	1.04187
9	5	M	DD	3	2	6.45743	1.75086
9	5	M	DD	3	2	6.75541	0.645982
9	5	M	DD	3	2	6.88564	1.15999
9	5	M	DD	3	2	5.60219	0.873276
9	5	M	DD	3	2	6.21511	2.65351
9	5	M	DD	3	3	5.2058	2.47998
9	5	M	DD	3	3	5.09325	1.33887
9	5	M	DD	3	3	4.68551	1.30047
9	5	M	DD	3	3	4.59078	0.425944
9	5	M	DD	3	3	5.1785	1.44526
9	5	M	DD	3	3	5.83877	3.47698
9	5	M	DD	3	3	5.45722	2.06863
9	5	M	DD	3	3	6.63729	2.54307
9	5	M	DD	3	3	5.00987	0.603838
9	5	M	DD	3	3	5.06269	0.597512
9	5	M	DD	3	3	5.1905	0.992554
9	5	M	ID	3	1	6.74503	1.26544
9	5	M	ID	3	1	8.244	0.546754
9	5	M	ID	3	1	8.37879	0.641896
9	5	M	ID	3	1	8.02441	0.371695
9	5	M	ID	3	1	8.25504	2.23355
9	5	M	ID	3	1	9.1498	2.63352
9	5	M	ID	3	1	5.21889	1.69681
9	5	M	ID	3	2	6.97137	1.65804
9	5	M	ID	3	2	7.25862	1.03986
9	5	M	ID	3	2	6.78762	0.816555
9	5	M	ID	3	2	6.79411	3.1319
9	5	M	ID	3	2	5.49733	0.374548
9	5	M	ID	3	2	6.31256	0.790083
9	5	M	ID	3	2	6.33498	0.526084
9	5	M	ID	3	2	7.13783	1.56723
9	5	M	ID	3	2	7.3108	0.562961
9	5	M	ID	3	2	6.63871	4.00822
9	5	M	ID	3	3	6.57187	0.614131
9	5	M	ID	3	3	6.49884	0.520998
9	5	M	ID	3	3	7.02174	0.843605
9	5	M	ID	3	3	7.12151	2.78549
9	5	M	ID	3	3	5.43304	0.516184
9	5	M	ID	3	3	5.60255	0.513348
9	5	M	ID	3	3	6.23684	0.695183
9	5	M	ID	3	3	6.3384	1.0486
9	5	M	ID	3	3	6.37151	5.5296
9	5	M	ID	3	3	6.62927	0.61558
9	5	M	ID	3	3	8.01748	0.899898
9	5	M	ID	3	3	7.83602	1.35459
9	5	M	ID	3	3	6.34922	1.15946
9	5	M	ID	3	3	7.43416	1.24875
9	5	M	ID	3	3	7.29959	2.48227
10	6	F	AD	3	1	3.85798	1.14492
10	6	F	AD	3	1	4.67418	0.510369
10	6	F	AD	3	1	4.61668	0.493028
10	6	F	AD	3	1	4.60407	0.312353
10	6	F	AD	3	1	4.35995	0.693533
10	6	F	AD	3	1	3.22477	1.15476
10	6	F	AD	3	1	3.43226	1.18306
10	6	F	AD	3	1	3.27713	0.805068
10	6	F	AD	3	1	3.19662	0.243757
10	6	F	AD	3	1	2.95796	0.749611
10	6	F	AD	3	1	3.68826	1.08172
10	6	F	AD	3	1	2.82778	0.443566
10	6	F	AD	3	1	3.14221	0.889014
10	6	F	AD	3	1	3.97078	0.753562
10	6	F	AD	3	2	3.78365	1.07937
10	6	F	AD	3	2	3.977	0.533983
10	6	F	AD	3	2	4.03989	0.263014
10	6	F	AD	3	2	3.73112	2.07306
10	6	F	AD	3	2	3.51343	1.05363
10	6	F	AD	3	2	3.13074	0.984629
10	6	F	AD	3	2	3.23627	0.261411
10	6	F	AD	3	2	3.67274	1.34509
10	6	F	AD	3	2	4.05959	0.405436
10	6	F	AD	3	2	3.91707	1.40231
10	6	F	AD	3	2	3.61318	0.737207
10	6	F	AD	3	3	4.36517	0.838005
10	6	F	AD	3	3	3.48437	1.73973
10	6	F	AD	3	3	2.93918	0.509061
10	6	F	AD	3	3	3.54868	0.792633
10	6	F	AD	3	3	4.59188	0.331374
10	6	F	AD	3	3	3.99832	2.19023
10	6	F	AD	3	3	3.36128	1.04588
10	6	F	AD	3	3	3.06279	0.619532
10	6	F	AD	3	3	3.00787	0.436883
10	6	F	AD	3	3	2.91996	0.251885
10	6	F	AD	3	3	3.23611	1.51745
10	6	F	AD	3	3	3.27296	0.862778
10	6	F	AD	3	3	3.31892	1.18067
10	6	F	AD	3	3	3.44169	0.52507
10	6	F	AD	3	3	3.8313	0.637991
10	6	F	AD	3	3	2.87035	0.732821
10	6	F	DD	3	1	4.48915	1.49193
10	6	F	DD	3	1	3.68201	0.084259
10	6	F	DD	3	1	3.91641	0.781645
10	6	F	DD	3	1	4.14991	0.778407
10	6	F	DD	3	1	3.82775	1.01671
10	6	F	DD	3	1	4.08212	0.668023
10	6	F	DD	3	1	4.1965	1.39482
10	6	F	DD	3	1	3.77356	0.346461
10	6	F	DD	3	1	3.793	0.441503
10	6	F	DD	3	1	3.88846	0.490436
10	6	F	DD	3	1	3.88738	0.184307
10	6	F	DD	3	1	4.05432	0.555818
10	6	F	DD	3	1	4.4911	0.951355
10	6	F	DD	3	2	3.92974	1.37691
10	6	F	DD	3	2	4.14835	0.281521
10	6	F	DD	3	2	4.28916	0.271217
10	6	F	DD	3	2	4.14336	1.5546
10	6	F	DD	3	2	3.33636	0.0624613
10	6	F	DD	3	2	3.20075	0.619021
10	6	F	DD	3	2	3.70473	0.701871
10	6	F	DD	3	2	3.79607	0.460504
10	6	F	DD	3	2	3.97628	1.1122
10	6	F	DD	3	3	2.99323	2.19518
10	6	F	DD	3	3	3.46564	0.891757
10	6	F	DD	3	3	2.84565	0.598558
10	6	F	DD	3	3	4.1306	1.95348
10	6	F	DD	3	3	4.52155	0.773286
10	6	F	DD	3	3	3.82907	0.967954
10	6	F	DD	3	3	3.90847	0.622949
10	6	F	DD	3	3	4.72428	0.615026
10	6	F	DD	3	3	5.88558	5.37136
10	6	F	DD	3	3	3.44509	0.510915
10	6	F	DD	3	3	3.48977	0.972346
10	6	F	DD	3	3	3.48795	0.219829
10	6	F	DD	3	3	3.66723	0.502185
10	6	F	DD	3	3	3.51821	0.105564
10	6	F	DD	3	3	4.42981	0.487681
10	6	F	DD	3	3	4.66707	1.27144
10	6	F	ID	3	1	3.88322	0.443541
10	6	F	ID	3	1	4.00715	0.582507
10	6	F	ID	3	1	3.79132	1.11188
10	6	F	ID	3	1	3.15782	0.807928
10	6	F	ID	3	1	3.50941	0.622716
10	6	F	ID	3	1	4.32286	0.93331
10	6	F	ID	3	1	4.38468	0.358116
10	6	F	ID	3	1	4.6359	0.818108
10	6	F	ID	3	1	4.88654	1.34228
10	6	F	ID	3	1	4.71289	0.64967
10	6	F	ID	3	1	4.35922	0.692923
10	6	F	ID	3	1	3.48153	0.778953
10	6	F	ID	3	2	3.95713	0.180657
10	6	F	ID	3	2	3.87685	1.07632
10	6	F	ID	3	2	4.7294	0.816755
10	6	F	ID	3	2	4.87246	1.40016
10	6	F	ID	3	2	5.14888	1.80903
10	6	F	ID	3	2	3.7533	0.396748
10	6	F	ID	3	2	3.74478	0.209403
10	6	F	ID	3	2	3.79085	0.311509
10	6	F	ID	3	2	4.01654	0.157183
10	6	F	ID	3	2	4.51302	1.49373
10	6	F	ID	3	2	3.83711	0.889069
10	6	F	ID	3	3	3.85451	2.19773
10	6	F	ID	3	3	3.53137	1.19232
10	6	F	ID	3	3	3.30907	0.0404507
10	6	F	ID	3	3	3.35951	1.03607
10	6	F	ID	3	3	3.53531	0.102841
10	6	F	ID	3	3	4.24017	0.381319
10	6	F	ID	3	3	4.32904	1.54093
10	6	F	ID	3	3	3.48527	0.312309
10	6	F	ID	3	3	4.19934	0.693727
10	6	F	ID	3	3	3.60579	1.47563
10	6	F	ID	3	3	2.85431	0.0236997
10	6	F	ID	3	3	3.07804	0.614596
10	6	F	ID	3	3	3.80302	0.352497
10	6	F	ID	3	3	4.62647	0.619554
10	6	F	ID	3	3	4.5495	1.80044
11	6	M	AD	3	1	7.03222	1.88881
11	6	M	AD	3	1	6.36643	1.05174
11	6	M	AD	3	1	5.88793	0.785357
11	6	M	AD	3	1	6.03281	0.693127
11	6	M	AD	3	1	6.21953	0.661579
11	6	M	AD	3	1	6.30909	0.563062
11	6	M	AD	3	1	6.40359	0.300275
11	6	M	AD	3	1	6.32695	0.594414
11	6	M	AD	3	1	6.51052	0.371557
11	6	M	AD	3	1	7.69032	4.34695
11	6	M	AD	3	1	6.06816	1.01312
11	6	M	AD	3	1	5.83768	0.830336
11	6	M	AD	3	1	5.88731	0.81965
11	6	M	AD	3	1	6.11145	1.09325
11	6	M	AD	3	1	6.07077	1.47284
11	6	M	AD	3	1	6.55828	0.590612
11	6	M	AD	3	2	6.83397	0.917212
11	6	M	AD	3	2	7.58095	0.855106
11	6	M	AD	3	2	7.51857	0.427101
11	6	M	AD	3	2	7.27986	3.21545
11	6	M	AD	3	2	5.50098	0.82655
11	6	M	AD	3	2	6.39814	0.64533
11	6	M	AD	3	2	7.38585	1.04631
11	6	M	AD	3	2	7.60504	1.71073
11	6	M	AD	3	2	6.90667	3.32476
11	6	M	AD	3	3	7.36658	2.11422
11	6	M	AD	3	3	6.09061	1.61997
11	6	M	AD	3	3	6.32015	0.540525
11	6	M	AD	3	3	6.5453	0.655778
11	6	M	AD	3	3	5.97992	1.61821
11	6	M	AD	3	3	5.99566	1.2874
11	6	M	AD	3	3	5.61654	1.45254
11	6	M	AD	3	3	5.45097	1.36094
11	6	M	AD	3	3	5.79097	0.717438
11	6	M	AD	3	3	6.81114	0.445333
11	6	M	AD	3	3	6.10212	1.52048
11	6	M	AD	3	3	5.51092	0.870138
11	6	M	DD	3	1	7.98488	5.77523
11	6	M	DD	3	1	7.53935	0.711157
11	6	M	DD	3	1	6.86598	1.30513
11	6	M	DD	3	1	6.36259	1.7961
11	6	M	DD	3	1	5.66188	0.971909
11	6	M	DD	3	1	5.62675	0.665939
11	6	M	DD	3	1	6.30257	1.03882
11	6	M	DD	3	1	6.57597	1.41615
11	6	M	DD	3	1	7.18758	0.883507
11	6	M	DD	3	1	7.60851	1.22318
11	6	M	DD	3	1	8.01238	2.31072
11	6	M	DD	3	1	5.61314	0.834939
11	6	M	DD	3	2	6.15072	0.92925
11	6	M	DD	3	2	7.58088	1.3376
11	6	M	DD	3	2	7.79039	0.51565
11	6	M	DD	3	2	5.85729	3.77394
11	6	M	DD	3	2	6.97226	0.344003
11	6	M	DD	3	2	7.86263	1.04339
11	6	M	DD	3	2	7.14828	0.859483
11	6	M	DD	3	2	7.00486	1.08604
11	6	M	DD	3	2	7.26402	4.11823
11	6	M	DD	3	3	6.51126	1.58592
11	6	M	DD	3	3	5.62421	1.3592
11	6	M	DD	3	3	5.68857	1.25636
11	6	M	DD	3	3	6.75239	1.97399
11	6	M	DD	3	3	7.62471	1.16405
11	6	M	DD	3	3	6.44589	2.42907
11	6	M	DD	3	3	7.18792	3.04657
11	6	M	DD	3	3	6.27804	0.950913
11	6	M	DD	3	3	5.99857	1.29503
11	6	M	DD	3	3	6.47599	0.271545
11	6	M	DD	3	3	6.84189	0.787012
11	6	M	DD	3	3	5.88715	1.41932
11	6	M	DD	3	3	5.98586	0.929288
11	6	M	DD	3	3	6.79696	4.7188
11	6	M	ID	3	1	8.41994	1.92436
11	6	M	ID	3	1	7.51232	0.84736
11	6	M	ID	3	1	7.02906	1.20408
11	6	M	ID	3	1	6.58255	1.10241
11	6	M	ID	3	1	6.2071	0.996624
11	6	M	ID	3	1	6.61979	0.385871
11	6	M	ID	3	1	7.84791	2.94256
11	6	M	ID	3	1	6.55499	0.852439
11	6	M	ID	3	1	6.10129	0.777648
11	6	M	ID	3	1	6.02702	0.771085
11	6	M	ID	3	1	5.64225	1.16212
11	6	M	ID	3	1	5.73638	0.926653
11	6	M	ID	3	1	5.42721	0.791788
11	6	M	ID	3	1	5.34775	0.467868
11	6	M	ID	3	1	5.26837	0.550393
11	6	M	ID	3	2	6.76502	0.521283
11	6	M	ID	3	2	8.28697	0.794419
11	6	M	ID	3	2	7.94793	0.553895
11	6	M	ID	3	2	6.96222	3.42637
11	6	M	ID	3	2	5.46159	0.687221
11	6	M	ID	3	2	6.74626	0.502639
11	6	M	ID	3	2	7.10725	0.634161
11	6	M	ID	3	2	7.47729	0.472061
11	6	M	ID	3	2	8.65123	4.18889
11	6	M	ID	3	2	5.6588	0.695877
11	6	M	ID	3	3	7.28259	3.88543
11	6	M	ID	3	3	6.19995	1.71358
11	6	M	ID	3	3	5.28963	0.250914
11	6	M	ID	3	3	6.1287	1.14373
11	6	M	ID	3	3	6.29423	0.643881
11	6	M	ID	3	3	6.48894	0.772262
11	6	M	ID	3	3	7.07889	0.528822
11	6	M	ID	3	3	5.81117	2.26718
11	6	M	ID	3	3	7.54965	5.00071
11	6	M	ID	3	3	5.7257	2.44883
11	6	M	ID	3	3	6.35563	1.32904
11	6	M	ID	3	3	5.99663	0.575024
11	6	M	ID	3	3	7.68834	0.827096
11	6	M	ID	3	3	6.21882	3.06089
12	7	F	AD	3	1	4.85743	1.76038
12	7	F	AD	3	1	3.77839	0.858632
12	7	F	AD	3	1	4.7088	2.3107
12	7	F	AD	3	1	3.89068	1.2998
12	7	F	AD	3	1	3.3534	1.05187
12	7	F	AD	3	1	3.22045	0.348941
12	7	F	AD	3	1	2.98557	0.625392
12	7	F	AD	3	1	3.00903	1.00119
12	7	F	AD	3	1	4.33412	1.22671
12	7	F	AD	3	1	3.41803	0.449589
12	7	F	AD	3	1	4.28105	1.84449
12	7	F	AD	3	1	3.62565	0.53165
12	7	F	AD	3	1	3.25194	0.858746
12	7	F	AD	3	1	3.0273	0.262384
12	7	F	AD	3	1	2.96531	0.0549773
12	7	F	AD	3	1	2.95951	0.41205
12	7	F	AD	3	1	2.97314	0.395103
12	7	F	AD	3	2	3.8999	1.45735
12	7	F	AD	3	2	4.64924	0.600543
12	7	F	AD	3	2	5.16426	1.21942
12	7	F	AD	3	2	4.79475	3.50332
12	7	F	AD	3	2	2.82882	0.308614
12	7	F	AD	3	2	3.82811	0.651142
12	7	F	AD	3	2	4.33669	0.461134
12	7	F	AD	3	2	4.71893	0.674612
12	7	F	AD	3	2	4.6686	2.32937
12	7	F	AD	3	2	2.86338	0.388075
12	7	F	AD	3	3	4.59831	1.02093
12	7	F	AD	3	3	3.47216	0.746744
12	7	F	AD	3	3	3.61788	1.49511
12	7	F	AD	3	3	4.51787	0.729173
12	7	F	AD	3	3	4.29967	2.31287
12	7	F	AD	3	3	3.65566	1.29987
12	7	F	AD	3	3	4.7328	1.01118
12	7	F	AD	3	3	3.69361	1.37978
12	7	F	AD	3	3	3.33168	1.29641
12	7	F	AD	3	3	3.74447	1.18964
12	7	F	AD	3	3	4.37201	0.212031
12	7	F	AD	3	3	4.27488	2.20959
12	7	F	DD	3	1	5.18504	3.06783
12	7	F	DD	3	1	3.56093	2.06974
12	7	F	DD	3	1	3.65354	0.62081
12	7	F	DD	3	1	3.81984	1.64869
12	7	F	DD	3	1	4.31008	0.767268
12	7	F	DD	3	1	3.74853	0.569567
12	7	F	DD	3	1	3.75319	0.499642
12	7	F	DD	3	1	3.80922	0.790375
12	7	F	DD	3	1	3.8794	0.651429
12	7	F	DD	3	1	3.84412	1.48814
12	7	F	DD	3	2	4.06481	0.820171
12	7	F	DD	3	2	4.62338	0.527945
12	7	F	DD	3	2	5.01245	0.682272
12	7	F	DD	3	2	4.72953	0.035636
12	7	F	DD	3	2	5.82478	3.02703
12	7	F	DD	3	2	3.0264	0.654536
12	7	F	DD	3	2	3.71959	0.603616
12	7	F	DD	3	2	4.10322	0.626481
12	7	F	DD	3	2	4.29882	0.51381
12	7	F	DD	3	2	4.84245	1.64308
12	7	F	DD	3	2	3.5951	0.343421
12	7	F	DD	3	3	4.51086	1.1691
12	7	F	DD	3	3	3.70258	1.25137
12	7	F	DD	3	3	3.81195	0.91831
12	7	F	DD	3	3	5.22399	1.59557
12	7	F	DD	3	3	5.81817	4.44771
12	7	F	DD	3	3	4.19932	0.679475
12	7	F	DD	3	3	3.67547	1.40058
12	7	F	DD	3	3	3.12785	0.752597
12	7	F	DD	3	3	3.36948	0.662315
12	7	F	DD	3	3	3.72467	0.680263
12	7	F	DD	3	3	3.96524	2.15378
12	7	F	ID	3	1	7.00472	3.80229
12	7	F	ID	3	1	4.42598	0.3623
12	7	F	ID	3	1	5.51443	4.69014
12	7	F	ID	3	1	3.60286	0.736294
12	7	F	ID	3	1	3.6408	0.369284
12	7	F	ID	3	1	3.61403	0.557175
12	7	F	ID	3	1	4.16981	1.04772
12	7	F	ID	3	1	3.5114	0.15467
12	7	F	ID	3	1	4.88968	1.64765
12	7	F	ID	3	1	4.06816	1.79375
12	7	F	ID	3	1	3.37546	0.733027
12	7	F	ID	3	1	3.22961	1.09032
12	7	F	ID	3	1	3.08101	0.0716802
12	7	F	ID	3	1	3.21381	0.50073
12	7	F	ID	3	1	3.31303	0.732986
12	7	F	ID	3	1	3.17603	0.0281507
12	7	F	ID	3	1	3.15312	0.677393
12	7	F	ID	3	2	5.45106	0.830255
12	7	F	ID	3	3	4.95558	1.00325
12	7	F	ID	3	3	4.01506	1.22082
12	7	F	ID	3	3	3.50651	0.351715
12	7	F	ID	3	3	4.1657	0.536372
12	7	F	ID	3	3	4.69133	1.13543
12	7	F	ID	3	3	5.27436	1.06039
12	7	F	ID	3	3	3.87971	1.39554
12	7	F	ID	3	3	3.52808	0.626176
12	7	F	ID	3	3	5.1995	1.89031
12	7	F	ID	3	3	5.12845	4.42071
13	7	M	AD	3	1	6.91286	2.3062
13	7	M	AD	3	1	7.53697	2.00301
13	7	M	AD	3	1	5.81914	1.2797
13	7	M	AD	3	1	5.62834	0.561986
13	7	M	AD	3	1	5.75118	1.00142
13	7	M	AD	3	1	5.87283	1.31828
13	7	M	AD	3	1	5.6523	0.416421
13	7	M	AD	3	1	6.08358	0.880868
13	7	M	AD	3	1	6.90731	2.54366
13	7	M	AD	3	1	5.90509	0.897499
13	7	M	AD	3	1	6.13119	1.03892
13	7	M	AD	3	1	5.72901	0.501275
13	7	M	AD	3	1	5.98628	1.44658
13	7	M	AD	3	1	5.89099	0.376398
13	7	M	AD	3	1	5.77842	0.339272
13	7	M	AD	3	1	5.64822	0.707968
13	7	M	AD	3	1	5.90644	0.561603
13	7	M	AD	3	2	6.23838	1.48179
13	7	M	AD	3	2	6.30321	0.716094
13	7	M	AD	3	2	7.31592	0.501965
13	7	M	AD	3	2	7.8431	1.04462
13	7	M	AD	3	2	7.09352	2.66152
13	7	M	AD	3	2	5.81527	0.66807
13	7	M	AD	3	2	5.99589	1.10268
13	7	M	AD	3	2	6.94742	0.565412
13	7	M	AD	3	2	7.69923	1.21863
13	7	M	AD	3	2	6.85453	3.83857
13	7	M	AD	3	3	7.53104	1.17128
13	7	M	AD	3	3	5.65467	1.68512
13	7	M	AD	3	3	5.82652	0.903227
13	7	M	AD	3	3	7.23742	0.484551
13	7	M	AD	3	3	6.38762	2.59702
13	7	M	AD	3	3	7.00433	1.79938
13	7	M	AD	3	3	5.31217	2.90997
13	7	M	AD	3	3	5.53954	0.239551
13	7	M	AD	3	3	5.57251	0.435136
13	7	M	AD	3	3	6.74626	0.536628
13	7	M	DD	3	1	5.91454	1.20405
13	7	M	DD	3	1	6.83593	0.807168
13	7	M	DD	3	1	6.39578	1.6958
13	7	M	DD	3	1	5.61302	0.375208
13	7	M	DD	3	1	5.89467	1.06642
13	7	M	DD	3	1	5.7575	0.395896
13	7	M	DD	3	1	5.75357	1.42273
13	7	M	DD	3	1	6.04188	1.17167
13	7	M	DD	3	1	6.89016	0.693912
13	7	M	DD	3	1	7.00665	0.71072
13	7	M	DD	3	1	6.99164	1.27277
13	7	M	DD	3	2	6.3179	1.30996
13	7	M	DD	3	2	7.22654	0.726495
13	7	M	DD	3	2	6.67994	2.55428
13	7	M	DD	3	2	7.08463	0.76591
13	7	M	DD	3	3	5.87356	1.07845
13	7	M	DD	3	3	5.42248	0.825403
13	7	M	DD	3	3	5.74022	1.4785
13	7	M	DD	3	3	6.3014	1.16162
13	7	M	DD	3	3	5.97809	1.2561
13	7	M	DD	3	3	5.37749	1.89306
13	7	M	DD	3	3	5.6378	0.935804
13	7	M	DD	3	3	5.77649	1.22168
13	7	M	DD	3	3	7.21982	1.42782
13	7	M	DD	3	3	7.08439	4.38538
13	7	M	ID	3	1	6.90061	0.672595
13	7	M	ID	3	1	6.61063	1.20244
13	7	M	ID	3	1	7.10061	3.36784
13	7	M	ID	3	1	7.90667	1.97041
13	7	M	ID	3	1	5.41184	1.43499
13	7	M	ID	3	1
13	7	M	ID	3	1	5.39412	1.48859
13	7	M	ID	3	1	5.99035	0.644752
13	7	M	ID	3	1	6.17236	0.475587
13	7	M	ID	3	1	6.39841	0.749898
13	7	M	ID	3	2	6.69533	1.20146
13	7	M	ID	3	2	7.75896	1.6117
13	7	M	ID	3	2	7.97692	1.1302
13	7	M	ID	3	2	7.01403	3.81552
13	7	M	ID	3	2	3.43224	0.665806
13	7	M	ID	3	2	6.16085	1.7196
13	7	M	ID	3	2	6.15643	0.579205
13	7	M	ID	3	2	6.62635	0.787836
13	7	M	ID	3	2	7.31764	0.806115
13	7	M	ID	3	2	6.32079	2.62871
13	7	M	ID	3	2	5.67467	1.27764
13	7	M	ID	3	3	7.61365	1.1354
13	7	M	ID	3	3	6.03122	2.14539
13	7	M	ID	3	3	5.62592	0.475276
13	7	M	ID	3	3	5.46702	0.952557
13	7	M	ID	3	3	6.01599	1.14802
13	7	M	ID	3	3	6.06726	1.6381
13	7	M	ID	3	3	5.6758	2.21223
14	8	F	AD	1	1	4.62577	1.77985
14	8	F	AD	1	1	4.08255	1.62149
14	8	F	AD	1	1	4.51064	0.780359
14	8	F	AD	1	1	4.17986	1.08481
14	8	F	AD	1	1	3.92958	0.862514
14	8	F	AD	1	1	3.97756	0.894877
14	8	F	AD	1	1	3.80588	1.01185
14	8	F	AD	1	1	4.5728	2.03247
14	8	F	AD	1	1	4.36434	1.14103
14	8	F	AD	1	1	4.96319	0.95657
14	8	F	AD	1	1	4.42745	0.588583
14	8	F	AD	1	1	3.94117	0.808865
14	8	F	AD	1	1	3.66334	1.17829
14	8	F	AD	1	1	3.49666	0.420519
14	8	F	AD	1	2	4.3063	0.991877
14	8	F	AD	1	2	5.59539	0.952216
14	8	F	AD	1	2	5.6467	1.05412
14	8	F	AD	1	2	5.10029	3.028
14	8	F	AD	1	2	9.75689	2.04602
14	8	F	AD	1	2	4.59075	0.800504
14	8	F	AD	1	2	4.69917	0.915128
14	8	F	AD	1	2	4.72765	0.905625
14	8	F	AD	1	2	4.66862	7.35585
14	8	F	AD	1	3	5.08803	1.04983
14	8	F	AD	1	3	4.52825	2.55152
14	8	F	AD	1	3	3.41027	0.0252193
14	8	F	AD	1	3	3.82586	0.587628
14	8	F	AD	1	3	4.30787	0.761513
14	8	F	AD	1	3	4.28362	1.82821
14	8	F	AD	1	3	5.96921	1.25262
14	8	F	AD	1	3	4.10206	2.16778
14	8	F	AD	1	3	3.51638	0.340667
14	8	F	AD	1	3	3.93401	1.05664
14	8	F	AD	1	3	3.69197	0.80977
14	8	F	AD	1	3	4.22673	1.00741
14	8	F	AD	1	3	4.07562	1.03397
14	8	F	AD	1	3	3.63248	0.668599
14	8	F	DD	1	1	6.77921	2.02308
14	8	F	DD	1	1	6.626	1.53913
14	8	F	DD	1	1	7.30979	1.92276
14	8	F	DD	1	1	6.99383	0.628266
14	8	F	DD	1	1	6.62185	0.412908
14	8	F	DD	1	1	6.11858	1.03048
14	8	F	DD	1	1	5.75689	0.532986
14	8	F	DD	1	1	6.41993	2.00547
14	8	F	DD	1	1	7.11755	1.2566
14	8	F	DD	1	1	6.8186	1.08877
14	8	F	DD	1	1	6.5957	0.742226
14	8	F	DD	1	1	6.34761	1.33477
14	8	F	DD	1	1	6.26871	1.55653
14	8	F	DD	1	1	3.78978	1.05625
14	8	F	DD	1	2	5.50166	0.720651
14	8	F	DD	1	2	6.15772	0.773303
14	8	F	DD	1	2	5.91364	0.842003
14	8	F	DD	1	2	6.25105	2.20426
14	8	F	DD	1	2	4.59535	0.542105
14	8	F	DD	1	2	6.26555	1.04158
14	8	F	DD	1	2	6.44243	1.16908
14	8	F	DD	1	2	6.72208	0.870402
14	8	F	DD	1	2	7.59921	1.56011
14	8	F	DD	1	2	7.31567	0.414354
14	8	F	DD	1	2	7.14853	2.11573
14	8	F	DD	1	2	4.77791	0.550324
14	8	F	DD	1	2	6.3585	0.228757
14	8	F	DD	1	2	8.09953	1.17122
14	8	F	DD	1	3	6.66556	2.45827
14	8	F	DD	1	3	5.60263	2.74775
14	8	F	DD	1	3	4.31356	0.73645
14	8	F	DD	1	3	3.88733	0.928668
14	8	F	DD	1	3	7.74361	0.674516
14	8	F	DD	1	3	6.58291	5.54466
14	8	F	DD	1	3	6.26205	1.40913
14	8	F	DD	1	3	5.87691	1.43531
14	8	F	DD	1	3	5.96446	2.56228
14	8	F	DD	1	3	4.59435	0.458612
14	8	F	DD	1	3	4.77727	1.08227
14	8	F	DD	1	3	7.44618	0.500745
14	8	F	DD	1	3	5.72138	3.8706
14	8	F	DD	1	3	4.52897	0.526036
14	8	F	DD	1	3	3.74804	0.57415
14	8	F	ID	1	1	5.39007	3.07424
14	8	F	ID	1	1	6.03333	1.17795
14	8	F	ID	1	1	5.73397	1.07079
14	8	F	ID	1	1	5.70301	2.2305
14	8	F	ID	1	1	6.70162	1.51632
14	8	F	ID	1	1	6.87437	0.774858
14	8	F	ID	1	1	7.072	0.413503
14	8	F	ID	1	1	6.26358	1.56114
14	8	F	ID	1	1	5.83046	3.75668
14	8	F	ID	1	1	5.36648	0.902639
14	8	F	ID	1	1	6.38015	2.52654
14	8	F	ID	1	1	5.78509	0.763009
14	8	F	ID	1	1	5.41551	1.67777
14	8	F	ID	1	1	5.06985	1.06266
14	8	F	ID	1	2	5.11182	1.35834
14	8	F	ID	1	2	6.10601	0.540943
14	8	F	ID	1	2	6.41092	0.636181
14	8	F	ID	1	2	6.2155	1.04647
14	8	F	ID	1	2	6.37053	0.387946
14	8	F	ID	1	2	6.48139	1.69638
14	8	F	ID	1	2	7.20837	0.86542
14	8	F	ID	1	2	7.0732	1.05334
14	8	F	ID	1	2	6.96646	2.08224
14	8	F	ID	1	2	4.85807	0.255569
14	8	F	ID	1	2	7.11395	1.56009
14	8	F	ID	1	2	7.33781	1.41116
14	8	F	ID	1	2	7.20548	0.610661
14	8	F	ID	1	2	6.3266	2.24643
14	8	F	ID	1	2	5.98061	1.79449
14	8	F	ID	1	2	7.59765	1.39561
14	8	F	ID	1	2	6.96315	2.86103
14	8	F	ID	1	3	5.60692	3.37085
14	8	F	ID	1	3	10.183	1.27983
14	8	F	ID	1	3	5.90458	4.04944
14	8	F	ID	1	3	4.00532	0.623755
14	8	F	ID	1	3	3.63924	0.440783
14	8	F	ID	1	3	4.46273	1.5673
14	8	F	ID	1	3	6.48354	1.20838
14	8	F	ID	1	3	5.96278	2.32858
14	8	F	ID	1	3	6.75521	3.84919
14	8	F	ID	1	3	6.40455	3.91698
14	8	F	ID	1	3	4.68536	0.790324
14	8	F	ID	1	3	6.23998	1.47826
14	8	F	ID	1	3	8.27039	0.490137
14	8	F	ID	1	3	7.08003	5.82549
14	8	F	ID	1	3	8.83197	2.38933
15	8	M	AD	1	1	5.2647	1.29517
15	8	M	AD	1	1	5.91773	1.55698
15	8	M	AD	1	1	4.72957	0.775591
15	8	M	AD	1	1	5.1351	0.336982
15	8	M	AD	1	1	4.99359	1.06732
15	8	M	AD	1	1	8.12623	0.358671
15	8	M	AD	1	1	3.89431	1.43893
15	8	M	AD	1	1	4.76607	0.429036
15	8	M	AD	1	1	5.29769	0.574704
15	8	M	AD	1	1	5.25527	0.135886
15	8	M	AD	1	1	6.20629	1.82121
15	8	M	AD	1	1	5.35645	1.07278
15	8	M	AD	1	1	5.82937	0.760409
15	8	M	AD	1	1	5.59782	0.661227
15	8	M	AD	1	1	5.71881	0.595093
15	8	M	AD	1	1	5.91988	0.399333
15	8	M	AD	1	2	5.93909	0.909989
15	8	M	AD	1	2	6.03071	0.848636
15	8	M	AD	1	2	6.41943	0.998034
15	8	M	AD	1	2	5.82297	2.37329
15	8	M	AD	1	2	5.92874	2.17626
15	8	M	AD	1	2	5.29444	0.740726
15	8	M	AD	1	2	5.9483	1.03556
15	8	M	AD	1	2	6.58688	0.592953
15	8	M	AD	1	2	10.772	0.41743
15	8	M	AD	1	2	7.14026	0.468784
15	8	M	AD	1	2	7.55946	0.619662
15	8	M	AD	1	2	7.23381	0.361306
15	8	M	AD	1	2	5.78855	0.479556
15	8	M	AD	1	3	5.32247	0.801637
15	8	M	AD	1	3	5.28025	0.647435
15	8	M	AD	1	3	5.70219	0.97225
15	8	M	AD	1	3	5.90186	0.914709
15	8	M	AD	1	3	5.69537	1.03339
15	8	M	AD	1	3	5.87354	1.74316
15	8	M	AD	1	3	5.47441	1.3371
15	8	M	AD	1	3	5.83778	1.44937
15	8	M	AD	1	3	11.7771	0.307941
15	8	M	AD	1	3	6.00596	1.9827
15	8	M	AD	1	3	5.39656	1.67046
15	8	M	AD	1	3	5.75877	0.814324
15	8	M	AD	1	3	5.94326	0.791054
15	8	M	AD	1	3	6.21202	0.690933
15	8	M	AD	1	3	6.06361	0.624803
15	8	M	AD	1	3	5.54089	1.21322
15	8	M	DD	1	1	6.80629	1.31343
15	8	M	DD	1	1	6.20735	1.52926
15	8	M	DD	1	1	5.9766	0.782257
15	8	M	DD	1	1	6.15069	0.647921
15	8	M	DD	1	1	6.1839	0.814853
15	8	M	DD	1	1	6.12972	0.698805
15	8	M	DD	1	1	6.08462	0.744865
15	8	M	DD	1	1	6.32917	0.894746
15	8	M	DD	1	1	6.47008	0.706869
15	8	M	DD	1	1	6.29384	1.00675
15	8	M	DD	1	1	5.87883	0.476961
15	8	M	DD	1	1	6.46502	1.21212
15	8	M	DD	1	1	6.28707	0.904131
15	8	M	DD	1	1	6.28352	0.937077
15	8	M	DD	1	1	6.34495	0.866308
15	8	M	DD	1	1	6.63758	0.663248
15	8	M	DD	1	2	5.31618	0.636297
15	8	M	DD	1	2	5.68703	0.827043
15	8	M	DD	1	2	4.65899	0.668554
15	8	M	DD	1	2	6.71151	2.31722
15	8	M	DD	1	2	4.67997	0.253345
15	8	M	DD	1	2	6.97091	1.67704
15	8	M	DD	1	2	5.9165	0.865457
15	8	M	DD	1	2	6.64697	0.987697
15	8	M	DD	1	2	7.03144	0.62537
15	8	M	DD	1	2	8.73765	0.721618
15	8	M	DD	1	2	5.36067	0.749597
15	8	M	DD	1	2	5.73578	0.977646
15	8	M	DD	1	2	5.97033	0.95434
15	8	M	DD	1	2	6.39015	0.665189
15	8	M	DD	1	2	6.6729	0.857073
15	8	M	DD	1	2	7.01603	3.3469
15	8	M	DD	1	3	6.33764	0.552052
15	8	M	DD	1	3	6.58926	1.9058
15	8	M	DD	1	3	5.5903	0.988587
15	8	M	DD	1	3	6.06164	0.895399
15	8	M	DD	1	3	5.30266	0.608647
15	8	M	DD	1	3	6.60936	3.79441
15	8	M	DD	1	3	6.33477	0.756722
15	8	M	DD	1	3	5.55806	1.57563
15	8	M	DD	1	3	5.08919	0.545752
15	8	M	DD	1	3	6.42662	1.93882
15	8	M	DD	1	3	6.44382	1.19304
15	8	M	DD	1	3	5.781	1.07876
15	8	M	DD	1	3	5.545	2.30534
15	8	M	DD	1	3	5.44818	0.716086
15	8	M	DD	1	3	6.28124	4.17817
15	8	M	ID	1	1	6.7944	0.69429
15	8	M	ID	1	1	6.47569	1.08265
15	8	M	ID	1	1	6.56667	1.44057
15	8	M	ID	1	1	6.42289	0.842941
15	8	M	ID	1	1	6.61355	0.636928
15	8	M	ID	1	1	6.82346	0.895375
15	8	M	ID	1	1	7.03857	0.695387
15	8	M	ID	1	1	6.91126	0.572836
15	8	M	ID	1	1	7.1357	0.179978
15	8	M	ID	1	1	7.18704	0.971043
15	8	M	ID	1	1	6.89749	1.01032
15	8	M	ID	1	1	6.84564	0.510956
15	8	M	ID	1	1	6.9136	0.674684
15	8	M	ID	1	1	7.16788	1.17374
15	8	M	ID	1	1	7.32967	0.476203
15	8	M	ID	1	1	7.28226	1.13537
15	8	M	ID	1	1	7.39258	0.48196
15	8	M	ID	1	1	7.41804	0.309933
15	8	M	ID	1	2	5.63563	0.927472
15	8	M	ID	1	2	6.31158	0.980556
15	8	M	ID	1	2	7.12576	1.34447
15	8	M	ID	1	2	8.38089	1.94436
15	8	M	ID	1	2	5.33879	1.36597
15	8	M	ID	1	2	4.04285	0.487271
15	8	M	ID	1	2	7.3048	0.297977
15	8	M	ID	1	2	7.25675	1.72864
15	8	M	ID	1	2	11.5744	0.316086
15	8	M	ID	1	2	6.33078	0.257164
15	8	M	ID	1	3	6.27086	0.507107
15	8	M	ID	1	3	6.14722	0.817085
15	8	M	ID	1	3	6.88129	1.31831
15	8	M	ID	1	3	5.92109	1.63144
15	8	M	ID	1	3	5.6007	1.37357
15	8	M	ID	1	3	7.33787	3.25122
15	8	M	ID	1	3	6.78216	1.87265
15	8	M	ID	1	3	5.57145	0.573123
15	8	M	ID	1	3	6.72402	3.39467
15	8	M	ID	1	3	5.74216	4.47212
15	8	M	ID	1	3	5.42164	0.608208
15	8	M	ID	1	3	5.32603	0.843601
15	8	M	ID	1	3	6.75623	0.94158
15	8	M	ID	1	3	5.29514	3.80801
16	9	F	AD	2	1	3.8738	0.661398
16	9	F	AD	2	1	3.7036	0.805728
16	9	F	AD	2	1	4.30991	2.5421
16	9	F	AD	2	1	5.45512	2.09744
16	9	F	AD	2	1	5.28594	1.881
16	9	F	AD	2	1	4.26921	2.09405
16	9	F	AD	2	1	6.5154	1.99321
16	9	F	AD	2	1	5.89362	0.705318
16	9	F	AD	2	1	5.52209	0.723167
16	9	F	AD	2	1	5.62707	0.393991
16	9	F	AD	2	1	5.74446	1.11469
16	9	F	AD	2	2	3.91276	0.840814
16	9	F	AD	2	2	4.11346	1.66968
16	9	F	AD	2	2	4.11765	0.898256
16	9	F	AD	2	2	4.85404	2.84475
16	9	F	AD	2	2	9.65617	0.380098
16	9	F	AD	2	2	3.52632	0.35173
16	9	F	AD	2	2	3.66498	0.216527
16	9	F	AD	2	2	3.87323	0.640282
16	9	F	AD	2	2	4.34064	2.33101
16	9	F	AD	2	3	3.81226	0.57338
16	9	F	AD	2	3	4.58815	2.47786
16	9	F	AD	2	3	10.8326	0.952637
16	9	F	AD	2	3	5.4956	0.378918
16	9	F	AD	2	3	3.51289	0.238729
16	9	F	AD	2	3	3.68042	0.549217
16	9	F	AD	2	3	4.30323	7.91663
16	9	F	AD	2	1	3.77069	1.14705
16	9	F	AD	2	1	3.33683	1.04416
16	9	F	AD	2	1	3.23693	0.543129
16	9	F	AD	2	1	3.56673	1.06216
16	9	F	AD	2	1	3.21532	0.733226
16	9	F	AD	2	3	3.74836	1.86903
16	9	F	AD	2	3	3.27854	0.840051
16	9	F	AD	2	3	3.18064	1.06759
16	9	F	AD	2	3	3.10639	0.81827
16	9	F	AD	2	3	3.62251	0.370104
16	9	F	AD	2	3	3.5434	2.14224
16	9	F	DD	2	1	3.88864	0.945649
16	9	F	DD	2	1	4.28414	2.36129
16	9	F	DD	2	1	3.79279	0.540272
16	9	F	DD	2	1	4.13106	1.24343
16	9	F	DD	2	1	4.22041	1.28719
16	9	F	DD	2	1	4.33781	1.31681
16	9	F	DD	2	1	3.47089	0.095028
16	9	F	DD	2	1	3.70486	1.13078
16	9	F	DD	2	1	3.96981	2.22975
16	9	F	DD	2	1	3.46237	0.999433
16	9	F	DD	2	1	3.80334	0.369685
16	9	F	DD	2	1	3.86913	0.888591
16	9	F	DD	2	1	3.21773	1.90088
16	9	F	DD	2	2	3.4224	0.232296
16	9	F	DD	2	2	3.61984	0.420415
16	9	F	DD	2	2	3.85142	1.24802
16	9	F	DD	2	2	3.95803	2.07017
16	9	F	DD	2	2	3.47399	1.08146
16	9	F	DD	2	2	3.64108	0.248463
16	9	F	DD	2	2	3.52488	0.871279
16	9	F	DD	2	2	4.28752	1.72616
16	9	F	DD	2	3	3.71889	1.09076
16	9	F	DD	2	3	3.38506	1.21152
16	9	F	DD	2	3	2.97727	0.512102
16	9	F	DD	2	3	3.06584	0.343704
16	9	F	DD	2	3	3.74965	1.18132
16	9	F	DD	2	3	4.51668	2.52179
16	9	F	DD	2	3	3.75571	0.606636
16	9	F	DD	2	3	3.35634	1.442
16	9	F	DD	2	3	3.01089	1.03463
16	9	F	DD	2	3	3.06732	0.957227
16	9	F	DD	2	3	3.45389	0.658071
16	9	F	DD	2	3	3.90756	2.10057
16	9	F	ID	2	1	3.50235	0.545708
16	9	F	ID	2	1	7.40735	7.70678
16	9	F	ID	2	1	4.32789	0.678474
16	9	F	ID	2	1	4.28321	1.36304
16	9	F	ID	2	1	4.4376	2.59278
16	9	F	ID	2	1	4.57021	0.615861
16	9	F	ID	2	1	3.38461	0.743398
16	9	F	ID	2	1	3.54967	0.251213
16	9	F	ID	2	1	4.64988	1.48707
16	9	F	ID	2	1	3.75163	1.06236
16	9	F	ID	2	1	4.14368	0.723628
16	9	F	ID	2	1	4.08331	0.913945
16	9	F	ID	2	1	3.27814	0.979365
16	9	F	ID	2	2	3.36534	0.61611
16	9	F	ID	2	2	3.69427	1.50094
16	9	F	ID	2	2	11.5477	0.230987
16	9	F	ID	2	2	3.41981	0.573001
16	9	F	ID	2	2	3.86033	1.56716
16	9	F	ID	2	2	3.48208	0.465479
16	9	F	ID	2	2	3.99174	1.61715
16	9	F	ID	2	2	3.96145	0.244586
16	9	F	ID	2	2	3.78144	1.70313
16	9	F	ID	2	3	3.92329	0.733808
16	9	F	ID	2	3	3.37457	1.23579
16	9	F	ID	2	3	3.12339	0.442662
16	9	F	ID	2	3	3.13857	0.991454
16	9	F	ID	2	3	4.24234	0.459755
16	9	F	ID	2	3	3.95407	3.26565
16	9	F	ID	2	3	4.13459	1.70871
16	9	F	ID	2	3	3.38166	1.1693
16	9	F	ID	2	3	2.96768	0.264061
16	9	F	ID	2	3	3.21881	0.704328
16	9	F	ID	2	3	4.67669	6.72466
16	9	F	ID	2	3	3.82528	2.60018
17	9	M	AD	2	1	7.61988	2.14207
17	9	M	AD	2	1	5.82174	0.888624
17	9	M	AD	2	1	5.6232	0.396019
17	9	M	AD	2	1	5.62157	1.15848
17	9	M	AD	2	1	5.17714	2.01448
17	9	M	AD	2	1	4.98636	1.05039
17	9	M	AD	2	1	5.03984	1.32244
17	9	M	AD	2	1	6.62614	1.44287
17	9	M	AD	2	1	5.52409	0.95598
17	9	M	AD	2	1	5.5667	1.24769
17	9	M	AD	2	1	5.27962	0.588839
17	9	M	AD	2	1	4.96228	0.572185
17	9	M	AD	2	1	4.52104	0.701017
17	9	M	AD	2	2	5.87441	0.4074
17	9	M	AD	2	2	6.42823	0.348047
17	9	M	AD	2	2	6.50515	1.01373
17	9	M	AD	2	2	6.567	2.46173
17	9	M	AD	2	2	2.98381	0.491647
17	9	M	AD	2	2	5.70864	0.661142
17	9	M	AD	2	2	6.05821	0.776421
17	9	M	AD	2	2	6.24746	1.20074
17	9	M	AD	2	2	6.23515	4.85103
17	9	M	AD	2	2	2.96025	0.621878
17	9	M	AD	2	3	5.8885	0.59158
17	9	M	AD	2	3	5.10735	0.861168
17	9	M	AD	2	3	4.9529	0.574582
17	9	M	AD	2	3	5.4349	1.18948
17	9	M	AD	2	3	5.72458	0.309356
17	9	M	AD	2	3	5.08745	1.81955
17	9	M	AD	2	3	4.91712	1.85211
17	9	M	AD	2	3	5.33303	1.41594
17	9	M	DD	2	1	6.22817	0.682344
17	9	M	DD	2	1	7.01015	0.821963
17	9	M	DD	2	1	7.01047	0.68486
17	9	M	DD	2	1	7.39066	0.865492
17	9	M	DD	2	1	7.23624	1.77307
17	9	M	DD	2	1	7.5603	1.46361
17	9	M	DD	2	1	6.14938	1.83176
17	9	M	DD	2	1	7.13564	2.81437
17	9	M	DD	2	1	6.07223	1.67259
17	9	M	DD	2	1	7.0543	0.574684
17	9	M	DD	2	1	7.7075	0.861901
17	9	M	DD	2	1	7.66255	0.751348
17	9	M	DD	2	1	8.22144	1.75186
17	9	M	DD	2	1	7.9536	1.7982
17	9	M	DD	2	1	5.2189	1.63592
17	9	M	DD	2	1	5.79066	1.18316
17	9	M	DD	2	1	6.88057	0.776093
17	9	M	DD	2	1	6.93476	1.93619
17	9	M	DD	2	1	7.07474	1.48579
17	9	M	DD	2	1	8.64266	0.681305
17	9	M	DD	2	1	5.2195	1.53826
17	9	M	DD	2	2	6.75623	0.663621
17	9	M	DD	2	2	5.52926	1.45679
17	9	M	DD	2	2	5.3275	0.73188
17	9	M	DD	2	2	5.69373	0.705651
17	9	M	DD	2	2	5.80031	0.372595
17	9	M	DD	2	2	6.9752	3.39529
17	9	M	DD	2	2	4.98627	0.632211
17	9	M	DD	2	2	6.05557	0.446576
17	9	M	DD	2	2	6.02514	0.847949
17	9	M	DD	2	2	6.381	1.004
17	9	M	DD	2	2	6.76377	4.15712
17	9	M	DD	2	2	5.56651	0.686331
17	9	M	DD	2	2	5.91164	0.722919
17	9	M	DD	2	2	5.74653	1.03163
17	9	M	DD	2	2	6.44546	2.78248
17	9	M	DD	2	2	6.10707	1.56502
17	9	M	DD	2	2	6.08251	0.447835
17	9	M	DD	2	2	6.13681	0.428098
17	9	M	DD	2	2	6.23587	0.681628
17	9	M	DD	2	2	6.91347	2.37231
17	9	M	DD	2	3	6.71001	0.718233
17	9	M	DD	2	3	5.19494	1.95763
17	9	M	DD	2	3	6.32194	0.879256
17	9	M	DD	2	3	5.43699	1.61715
17	9	M	DD	2	3	5.53307	1.09014
17	9	M	DD	2	3	4.90122	0.229747
17	9	M	DD	2	3	5.03009	0.631649
17	9	M	DD	2	3	5.94476	0.631406
17	9	M	DD	2	3	6.66688	3.96618
17	9	M	DD	2	3	6.52291	2.93898
17	9	M	DD	2	3	5.92535	1.43829
17	9	M	DD	2	3	5.25373	0.439934
17	9	M	DD	2	3	5.09388	0.264937
17	9	M	DD	2	3	4.9962	0.793287
17	9	M	DD	2	3	5.56858	0.802776
17	9	M	DD	2	3	6.99089	3.87962
17	9	M	ID	2	1	6.43966	1.777
17	9	M	ID	2	1	5.57055	0.691361
17	9	M	ID	2	1	7.232	1.13512
17	9	M	ID	2	1	7.59348	2.01448
17	9	M	ID	2	1	7.73725	1.76104
17	9	M	ID	2	1	5.67584	1.07617
17	9	M	ID	2	1	6.71542	1.8186
17	9	M	ID	2	1	6.1077	1.36455
17	9	M	ID	2	1	6.85642	1.71462
17	9	M	ID	2	1	6.84559	1.47733
17	9	M	ID	2	1	7.76208	3.88407
17	9	M	ID	2	1	5.19394	1.25737
17	9	M	ID	2	2	5.68255	0.699946
17	9	M	ID	2	2	6.19279	0.368434
17	9	M	ID	2	2	6.56212	0.642663
17	9	M	ID	2	2	7.14207	0.763974
17	9	M	ID	2	2	6.28828	4.1501
17	9	M	ID	2	2	5.87294	1.16794
17	9	M	ID	2	2	6.51745	1.03813
17	9	M	ID	2	2	7.21306	1.25257
17	9	M	ID	2	2	7.06605	4.46629
17	9	M	ID	2	3	6.45125	1.6159
17	9	M	ID	2	3	5.78254	1.87511
17	9	M	ID	2	3	5.34303	0.442556
17	9	M	ID	2	3	5.52322	0.279867
17	9	M	ID	2	3	5.54257	1.4284
17	9	M	ID	2	3	6.94189	3.75407
17	9	M	ID	2	3	6.75567	0.963238
17	9	M	ID	2	3	6.05335	1.42159
17	9	M	ID	2	3	5.36911	0.513804
17	9	M	ID	2	3	4.98674	0.56454
17	9	M	ID	2	3	5.64501	0.701415
18	10	F	AD	3	1	3.9942	0.902791
18	10	F	AD	3	1	4.00976	0.824699
18	10	F	AD	3	1	3.76548	1.51037
18	10	F	AD	3	1	3.60291	0.56425
18	10	F	AD	3	1	3.41442	0.760422
18	10	F	AD	3	1	3.56797	0.300941
18	10	F	AD	3	1	4.03486	1.26173
18	10	F	AD	3	1	4.41233	1.30354
18	10	F	AD	3	1	4.05224	1.19542
18	10	F	AD	3	1	3.89938	1.01351
18	10	F	AD	3	1	3.59057	0.646633
18	10	F	AD	3	1	3.5835	0.48143
18	10	F	AD	3	2	3.63233	0.566322
18	10	F	AD	3	2	3.81426	0.87601
18	10	F	AD	3	2	3.74001	0.62224
18	10	F	AD	3	2	3.62267	0.537119
18	10	F	AD	3	2	4.84324	1.60061
18	10	F	AD	3	2	5.47829	0.268478
18	10	F	AD	3	2	3.74309	0.66946
18	10	F	AD	3	2	4.07542	0.932776
18	10	F	AD	3	2	3.81948	1.81379
18	10	F	AD	3	3	5.13196	3.01092
18	10	F	AD	3	3	3.93254	1.05447
18	10	F	AD	3	3	3.41308	0.0488921
18	10	F	AD	3	3	3.61128	0.775482
18	10	F	AD	3	3	3.55971	0.466064
18	10	F	AD	3	3	3.83136	0.961503
18	10	F	AD	3	3	3.71242	0.528558
18	10	F	AD	3	3	3.81512	0.795405
18	10	F	AD	3	3	3.8663	1.5831
18	10	F	AD	3	3	3.88229	0.677883
18	10	F	AD	3	3	3.67172	1.03557
18	10	F	DD	3	1	4.63042	1.99848
18	10	F	DD	3	1	4.75216	1.13441
18	10	F	DD	3	1	4.85804	0.645017
18	10	F	DD	3	1	4.75054	0.457676
18	10	F	DD	3	1	4.53207	0.878269
18	10	F	DD	3	1	4.20082	0.688201
18	10	F	DD	3	1	4.8243	1.19158
18	10	F	DD	3	1	4.9226	0.526665
18	10	F	DD	3	1	4.7913	0.95448
18	10	F	DD	3	1	4.47206	1.63883
18	10	F	DD	3	2	4.49148	0.952421
18	10	F	DD	3	2	4.53256	1.5136
18	10	F	DD	3	2	4.07216	0.531061
18	10	F	DD	3	2	4.43164	1.31884
18	10	F	DD	3	2	4.35849	0.691393
18	10	F	DD	3	2	4.58077	0.97118
18	10	F	DD	3	2	3.90881	0.258601
18	10	F	DD	3	2	4.17491	1.63736
18	10	F	DD	3	2	5.23903	3.34421
18	10	F	DD	3	3	4.93785	0.88843
18	10	F	DD	3	3	4.01866	1.3711
18	10	F	DD	3	3	3.72479	0.477776
18	10	F	DD	3	3	3.84934	0.836332
18	10	F	DD	3	3	4.42485	0.406777
18	10	F	DD	3	3	4.17947	1.37062
18	10	F	DD	3	3	4.25282	0.739233
18	10	F	DD	3	3	3.92238	0.824877
18	10	F	DD	3	3	4.8869	2.37315
18	10	F	DD	3	3	4.86167	2.47647
18	10	F	DD	3	3	4.80849	0.936077
18	10	F	DD	3	3	4.34809	1.48402
18	10	F	ID	3	1	4.57558	0.419607
18	10	F	ID	3	1	5.15608	1.85905
18	10	F	ID	3	1	5.03752	0.702769
18	10	F	ID	3	1	4.96577	1.46728
18	10	F	ID	3	1	3.4708	0.0993192
18	10	F	ID	3	1	5.63008	0.133373
18	10	F	ID	3	2	4.65328	0.965277
18	10	F	ID	3	2	5.23264	1.14564
18	10	F	ID	3	2	5.07835	0.262456
18	10	F	ID	3	2	4.16444	1.97313
18	10	F	ID	3	2	3.41892	0.0362373
18	10	F	ID	3	2	4.22211	0.604154
18	10	F	ID	3	2	4.86202	1.01982
18	10	F	ID	3	2	4.95146	1.02984
18	10	F	ID	3	2	4.73856	1.63386
18	10	F	ID	3	2	3.43716	0.0883343
18	10	F	ID	3	3	4.34957	0.43416
18	10	F	ID	3	3	3.85443	1.10493
18	10	F	ID	3	3	3.58323	0.465222
18	10	F	ID	3	3	3.55278	0.871921
18	10	F	ID	3	3	3.79139	0.730517
18	10	F	ID	3	3	4.48364	0.612573
18	10	F	ID	3	3	4.40001	1.35946
18	10	F	ID	3	3	4.49229	0.872989
18	10	F	ID	3	3	4.01496	1.19481
18	10	F	ID	3	3	3.6222	0.872752
18	10	F	ID	3	3	3.8325	0.719123
18	10	F	ID	3	3	4.31269	0.410948
18	10	F	ID	3	3	8.60736	4.54381
18	10	F	ID	3	3	4.261	4.89219
18	10	F	ID	3	3	4.47115	0.679311
18	10	F	ID	3	3	4.1571	1.48736
18	10	F	ID	3	3	3.67751	0.631471
18	10	F	ID	3	3	4.33714	0.241459
18	10	F	ID	3	3	4.33692	1.4431
18	9	M	ID	2	3	6.67077	4.45899
19	10	M	AD	3	1	6.91573	3.12501
19	10	M	AD	3	1	7.24864	3.27203
19	10	M	AD	3	1	8.17547	1.27928
19	10	M	AD	3	1	7.2932	1.26888
19	10	M	AD	3	1	6.95411	1.91113
19	10	M	AD	3	1	6.75541	1.30408
19	10	M	AD	3	1	6.08051	1.76613
19	10	M	AD	3	1	5.55088	0.728013
19	10	M	AD	3	1	9.52276	3.81748
19	10	M	AD	3	1	6.92408	6.84407
19	10	M	AD	3	1	6.04385	1.01782
19	10	M	AD	3	1	6.13609	1.25547
19	10	M	AD	3	1	5.87956	1.23975
19	10	M	AD	3	1	6.94804	1.78473
19	10	M	AD	3	1	6.53343	2.11807
19	10	M	AD	3	1	5.98556	1.2252
19	10	M	AD	3	1	6.20513	2.14512
19	10	M	AD	3	1	5.57787	0.533566
19	10	M	AD	3	1	5.4039	1.54238
19	10	M	AD	3	1	5.56118	0.922672
19	10	M	AD	3	1	5.81844	0.372044
19	10	M	AD	3	1	6.74745	1.21182
19	10	M	AD	3	1	6.72115	0.774465
19	10	M	AD	3	1	6.31535	0.821148
19	10	M	AD	3	1	6.04716	0.640607
19	10	M	AD	3	2	6.08252	1.40501
19	10	M	AD	3	2	8.18638	1.019
19	10	M	AD	3	2	9.0452	0.915458
19	10	M	AD	3	2	7.91344	3.80096
19	10	M	AD	3	2	5.49903	0.517395
19	10	M	AD	3	2	6.79018	1.02489
19	10	M	AD	3	2	7.66735	1.07388
[truncated: 1,656 more rows]

## Sheet: hyperarticulation
ID	family ID	role	condition	infant age	Vowel triangle area
1	1	F	AD	1	1.9624
1	1	F	DD	1	3.78768
1	1	F	ID	1	2.4922
2	1	M	DD	1	4.22855
2	1	M	ID	1	12.0489
3	2	F	AD	1	6.17551
3	2	F	DD	1	5.32687
3	2	F	ID	1	5.64376
4	2	M	AD	1	5.41695
4	2	M	DD	1	8.35347
4	2	M	ID	1	7.84127
5	3	F	AD	2	6.97036
5	3	F	DD	2	5.63627
5	3	F	ID	2	0.253025
6	3	M	AD	2	6.97987
6	3	M	DD	2	8.43645
6	3	M	ID	2	12.5251
7	4	F	AD	1	3.37593
7	4	F	DD	1	3.39074
7	4	F	ID	1	5.76451
8	4	M	AD	1	12.4779
8	4	M	DD	1	10.8412
8	4	M	ID	1	14.8102
9	5	M	AD	3	6.6366
9	5	M	DD	3	4.46849
9	5	M	ID	3	3.79617
10	6	F	AD	3	5.42017
10	6	F	DD	3	6.43177
10	6	F	ID	3	7.7014
11	6	M	AD	3	6.14101
11	6	M	DD	3	9.94675
11	6	M	ID	3	7.48854
12	7	F	AD	3	6.51267
12	7	F	DD	3	7.35474
12	7	F	ID	3	11.7836
13	7	M	AD	3	5.64471
13	7	M	DD	3	13.505
13	7	M	ID	3	4.7862
14	8	F	AD	1	4.26618
14	8	F	DD	1	6.64754
14	8	F	ID	1	8.59882
15	8	M	AD	1	4.14772
15	8	M	DD	1	6.94295
15	8	M	ID	1	9.19963
16	9	F	AD	2	3.94143
16	9	F	DD	2	3.26109
16	9	F	ID	2	9.04633
17	9	M	AD	2	5.9544
17	9	M	DD	2	7.6937
17	9	M	ID	2	10.396
18	10	F	AD	3	4.50022
18	10	F	DD	3	7.18644
18	10	F	ID	3	6.08637
19	10	M	AD	3	8.45945
19	10	M	DD	3	7.09438
19	10	M	ID	3	10.7569
20	11	F	AD	2	7.9584
20	11	F	DD	2	2.58659
20	11	F	ID	2	7.76895
21	11	M	AD	2	4.60949
21	11	M	DD	2	4.04558
21	11	M	ID	2	7.27832
23	13	F	AD	1	2.51485
23	13	F	DD	1	3.33079
23	13	F	ID	1	3.39122
24	13	M	AD	1	9.56586
24	13	M	DD	1	8.99118
24	13	M	ID	1	9.8083
26	14	M	AD	3	7.31585
26	14	M	DD	3	9.04472
26	14	M	ID	3	11.1565
27	15	F	AD	1	8.47111
27	15	F	DD	1	7.66161
27	15	F	ID	1	5.91393
28	15	M	AD	1	7.65514
28	15	M	DD	1	8.57272
28	15	M	ID	1	8.22008
29	16	F	AD	3	6.19122
29	16	F	DD	3	7.17533
29	16	F	ID	3	7.4143
30	16	M	AD	3	6.95413
30	16	M	DD	3	7.97332
30	16	M	ID	3	7.10164
31	17	F	AD	2	3.1355
31	17	F	DD	2	4.66552
31	17	F	ID	2	8.92228
32	17	M	AD	2	9.58812
32	17	M	DD	2	9.37934
32	17	M	ID	2	12.4823
33	18	M	AD	2	8.80363
33	18	M	DD	2	13.0824
33	18	M	ID	2	13.273
34	19	F	AD	2	5.67247
34	19	F	DD	2	8.11409
34	19	F	ID	2	4.81462
35	19	M	AD	2	10.999
35	19	M	DD	2	10.8453
35	19	M	ID	2	12.4643
36	20	F	AD	3	5.85244
36	20	F	DD	3	7.06263
36	20	F	ID	3	7.0148
37	20	M	AD	3	8.61596
37	20	M	DD	3	12.652
37	20	M	ID	3	12.7153
38	21	F	AD	3	4.35459
38	21	F	DD	3	7.5849
38	21	F	ID	3	10.1206
39	21	M	AD	3	3.7624
39	21	M	DD	3	4.18989
39	21	M	ID	3	7.05514
